# Supplementary material for: The relative transmission fitness of multidrug-resistant Mycobacterium tuberculosis in a drug resistance hotspot
Source: Nat Commun. 2023 Apr 8;14:1988. doi: 10.1038/s41467-023-37719-y (PMC10082831; doi:10.1038/s41467-023-37719-y)
Supplement: Supplementary file 4 — Supplementary Dataset 1 [file 41467_2023_37719_MOESM4_ESM.csv]

g_number	sample_accession_number	project_accession	genome_coverage	compensatory_mutation	rpoB_mutation	rpoB_category	dr_category	mtb_lineage	mtb_sublineage	sex	age	hiv_status	sample_collection_date	transmitter	included_in_regression
G02476	SAMEA12853308	PRJEB50582	194.83	NA	NA	NA	pan-susceptible	L4	L4.1.2/Harlem	Male	35	NA	25.12.13	0	0
G02477	SAMEA12854013	PRJEB50582	143.33	NA	NA	NA	pan-susceptible	L4	L4.2/Ural	Male	42	NA	19.12.13	0	0
G02587	SAMEA7157517	PRJEB39561	40.8	NA	H445D	non S450L	MDR	L2	Europe_Russia_W148_Outbreak	Male	61	HIV-	14.01.14	0	1
G02589	SAMEA7157521	PRJEB39561	296.93	rpoC_Rv0668-p.Asn698His	S450L	S450L	MDR compensated	L2	Europe_Russia_W148_Outbreak	Male	28	HIV-	09.12.13	0	1
G02590	SAMEA12852937	PRJEB50582	249.32	NA	NA	NA	pan-susceptible	L2	Central_Asia	Male	32	NA	22.01.14	0	0
G02592	SAMEA12854662	PRJEB50582	126.33	NA	NA	NA	pan-susceptible	L4	L4.1.2/Harlem	Male	55	HIV-	04.02.14	0	1
G02593	SAMEA12853526	PRJEB50582	134.32	NA	NA	NA	pan-susceptible	L4	L4.3/LAM	Male	37	NA	24.12.13	1	0
G02594	SAMEA12855006	PRJEB50582	163.94	NA	NA	NA	pan-susceptible	L4	L4.10/PGG3	Male	69	HIV-	31.01.14	0	1
G02595	SAMEA12854603	PRJEB50582	123.31	NA	NA	NA	pan-susceptible	L4	L4.3/LAM	Male	54	NA	21.01.14	0	0
G02602	SAMEA7156370	PRJEB39561	58.06	rpoB_Rv0667-p.Ser450Phe	S450F	S450L	MDR compensated	L2	Europe_Russia_W148_Outbreak	Male	25	HIV-	31.12.13	0	1
G02603	SAMEA12851930	PRJEB50582	146.93	NA	NA	NA	pan-susceptible	L4	L4.2/Ural	Female	23	NA	09.01.14	0	0
G02604	SAMEA7157516	PRJEB39561	42.49	rpoB_Rv0667-p.Arg827Leu	S450L	S450L	MDR compensated	L2	CladeA	Male	26	HIV-	13.01.14	0	1
G02605	SAMEA12855525	PRJEB50582	18.54	NA	NA	NA	pan-susceptible	L4	L4.10/PGG3	NA	NA	NA	13.01.14	0	0
G02607	SAMEA12855116	PRJEB50582	94.17	NA	NA	NA	pan-susceptible	L4	L4.1.2/Harlem	Male	80	HIV-	19.12.13	0	1
G02609	SAMEA12852183	PRJEB50582	53.44	NA	NA	NA	pan-susceptible	L4	L4.3/LAM	Male	25	HIV-	28.01.14	0	1
G02610	SAMEA12852571	PRJEB50582	24.15	NA	NA	NA	pan-susceptible	L4	L4.3/LAM	Female	28	HIV-	10.01.14	1	1
G02611	SAMEA7157217	PRJEB39561	88.01	NA	S450L	S450L	MDR	L4	L4.10/PGG3	Male	74	HIV-	24.01.14	0	1
G02624	SAMEA7157190	PRJEB39561	106.91	rpoC_Rv0668-p.His525Gln	S450L	S450L	MDR compensated	L2	Central_Asia_outbreak	NA	NA	NA	13.01.14	0	0
G02625	SAMEA12854544	PRJEB50582	162.31	NA	NA	NA	pan-susceptible	L2	Central_Asia	Male	53	NA	12.02.14	1	0
G02626	SAMEA7157211	PRJEB39561	43.84	rpoC_Rv0668-p.Asp485Tyr	S450L	S450L	MDR compensated	L2	Europe_Russia_W148_Outbreak	Male	24	HIV-	09.01.14	0	1
G02627	SAMEA12852341	PRJEB50582	68.94	NA	NA	NA	pan-susceptible	L4	L4.10/PGG3	Female	26	HIV-	27.02.14	0	1
G02628	SAMEA12852226	PRJEB50582	90.66	NA	NA	NA	pan-susceptible	L2	Central_Asia	Male	26	HIV-	03.01.14	0	1
G02630	SAMEA7157527	PRJEB39561	145.52	NA	H445D	non S450L	MDR	L4	L4.3/LAM	Male	55	HIV-	04.02.14	0	1
G02631	SAMEA7157523	PRJEB39561	96.38	NA	H445L	non S450L	MDR	L2	Central_Asia	Male	22	HIV-	24.12.13	0	1
G02633	SAMEA7156990	PRJEB39561	21.04	rpoC_Rv0668-p.Val483Ala	S450L	S450L	MDR compensated	L2	CladeA	Male	47	HIV-	24.01.14	0	1
G02634	SAMEA12854527	PRJEB50582	134.65	NA	NA	NA	pan-susceptible	L4	L4.10/PGG3	Male	52	HIV-	10.03.14	1	1
G02636	SAMEA12854812	PRJEB50582	153.89	NA	NA	NA	pan-susceptible	L4	L4.3/LAM	Male	59	HIV-	23.01.14	0	1
G02640	SAMEA12853814	PRJEB50582	36.43	NA	NA	NA	pan-susceptible	L2	Central_Asia	Male	40	NA	27.01.14	1	0
G02641	SAMEA7156759	PRJEB39561	20.47	rpoC_Rv0668-p.Val483Gly	S450L	S450L	MDR compensated	L2	Central_Asia	NA	NA	NA	22.01.14	0	0
G02643	SAMEA12855123	PRJEB50582	22.11	NA	NA	NA	pan-susceptible	L4	L4.10/PGG3	Female	80	NA	29.01.14	0	0
G02646	SAMEA7156785	PRJEB39561	65.42	NA	S450L	S450L	MDR	L2	L2	NA	NA	NA	21.01.14	0	0
G02648	SAMEA12853610	PRJEB50582	79.09	NA	NA	NA	pan-susceptible	L4	L4.2/Ural	Male	38	HIV-	27.02.14	0	1
G02649	SAMEA7156485	PRJEB39561	36.64	rpoC_Rv0668-p.Val483Gly	S450L	S450L	MDR compensated	L2	CladeA	Male	26	HIV-	16.01.14	1	1
G02652	SAMEA12854027	PRJEB50582	148.47	NA	NA	NA	pan-susceptible	L4	L4	Male	42	NA	15.12.13	1	0
G02654	SAMEA7157223	PRJEB39561	64.59	rpoB_Rv0667-p.Leu731Pro	S450L	S450L	MDR compensated	L2	Europe_Russia_W148_Outbreak	Male	43	HIV-	06.01.14	1	1
G03451	SAMEA7156404	PRJEB39561	71.3	rpoB_Rv0667-p.Ser450Phe	S450F	S450L	MDR compensated	L2	Europe_Russia_W148_Outbreak	Male	33	HIV-	25.09.14	0	1
G03452	SAMEA7157524	PRJEB39561	85.45	NA	S450L	S450L	MDR	L4	L4.10/PGG3	Male	22	HIV-	28.01.14	0	1
G03453	SAMEA7157532	PRJEB39561	85.21	NA	S450L	S450L	MDR	L2	Central_Asia	Male	35	HIV-	24.02.14	0	1
G03454	SAMEA7156786	PRJEB39561	99.85	NA	S450L	S450L	MDR	L2	L2	Male	27	HIV-	06.02.14	0	1
G03455	SAMEA7156998	PRJEB39561	71.42	rpoB_Rv0667-p.Lys446Gln	K446Q;H445S	non S450L	MDR compensated	L2	Europe_Russia_W148_Outbreak	Male	50	HIV-	16.01.14	0	1
G03461	SAMEA7157218	PRJEB39561	60.2	NA	S450L	S450L	MDR	L4	L4.10/PGG3	Male	45	HIV+	24.01.14	0	1
G03462	SAMEA7157522	PRJEB39561	25.8	rpoB_Rv0667-p.Ser450Phe	S450F	S450L	MDR compensated	L2	Europe_Russia_W148_Outbreak	Male	23	HIV-	24.01.14	0	1
G03464	SAMEA7156572	PRJEB39561	89.4	rpoA_Rv3457c-p.Glu184Asp	S450L	S450L	MDR compensated	L2	Europe_Russia_W148_Outbreak	Male	35	NA	03.02.14	0	0
G03465	SAMEA7156996	PRJEB39561	73.95	rpoB_Rv0667-p.Lys446Gln	K446Q;H445S	non S450L	MDR compensated	L2	Europe_Russia_W148_Outbreak	Male	60	HIV-	16.01.14	0	1
G03466	SAMEA7156679	PRJEB39561	102.7	rpoC_Rv0668-p.Val483Gly	S450L	S450L	MDR compensated	L2	Central_Asia	Male	46	HIV-	08.01.14	1	1
G03467	SAMEA7157534	PRJEB39561	87.01	rpoB_Rv0667-p.Arg552His	S450L	S450L	MDR compensated	L2	Central_Asia_outbreak	Male	32	HIV-	21.01.14	0	1
G03468	SAMEA7156661	PRJEB39561	74.62	rpoA_Rv3457c-p.Glu184Asp	S450L	S450L	MDR compensated	L2	Europe_Russia_W148_Outbreak	NA	NA	NA	06.01.14	0	0
G03469	SAMEA7157536	PRJEB39561	86.16	NA	H445Y	non S450L	MDR	L4	L4.2/Ural	Male	48	HIV-	26.02.14	0	1
G03471	SAMEA7157213	PRJEB39561	102.91	rpoB_Rv0667-p.Val496Ala	S450L	S450L	MDR compensated	L2	Europe_Russia_W148_Outbreak	Male	59	HIV+	15.01.14	1	1
G03473	SAMEA7156830	PRJEB39561	90.49	rpoC_Rv0668-p.Phe452Cys	S450L	S450L	MDR compensated	L2	Europe_Russia_W148_Outbreak	Male	28	HIV-	14.01.14	1	1
G03474	SAMEA7157529	PRJEB39561	94.92	rpoC_Rv0668-p.Gly332Cys	S450L	S450L	MDR compensated	L2	Central_Asia	Female	35	NA	04.02.14	0	0
G03475	SAMEA7156993	PRJEB39561	74.63	NA	H445D	non S450L	MDR	L4	L4.3/LAM	NA	NA	NA	05.02.14	1	0
G03476	SAMEA7156374	PRJEB39561	89.77	rpoB_Rv0667-p.Ser450Phe	S450F	S450L	MDR compensated	L2	Europe_Russia_W148_Outbreak	NA	NA	NA	06.02.14	0	0
G03477	SAMEA7156895	PRJEB39561	80.3	rpoB_Rv0667-p.Ser450Phe	S450F	S450L	MDR compensated	L2	Europe_Russia_W148_Outbreak	NA	NA	NA	25.06.14	0	0
G03478	SAMEA7157221	PRJEB39561	76.23	NA	S450L	S450L	MDR	L2	Central_Asia	Female	71	NA	06.02.14	0	0
G03479	SAMEA7156605	PRJEB39561	97.35	rpoB_Rv0667-p.Leu731Pro	S450L	S450L	MDR compensated	L2	Europe_Russia_W148_Outbreak	Male	23	HIV-	07.02.14	0	1
G03480	SAMEA7157225	PRJEB39561	108.28	rpoA_Rv3457c-p.Glu184Asp	S450L	S450L	MDR compensated	L2	Europe_Russia_W148_Outbreak	Male	26	HIV-	14.02.14	1	1
G03481	SAMEA7156999	PRJEB39561	92.73	rpoC_Rv0668-p.Phe831Ser	S450L	S450L	MDR compensated	L4	L4.10/PGG3	NA	NA	NA	NA	NA	0
G03482	SAMEA7156377	PRJEB39561	83.81	rpoB_Rv0667-p.Ser450Phe	S450F	S450L	MDR compensated	L2	Europe_Russia_W148_Outbreak	Male	50	HIV-	05.03.14	0	1
G03483	SAMEA7157552	PRJEB39561	89.67	rpoC_Rv0668-p.Ile491Val	S450L	S450L	MDR compensated	L2	Europe_Russia_W148_Outbreak	Male	21	HIV-	08.03.14	0	1
G03484	SAMEA7157555	PRJEB39561	90.25	NA	D435Y	non S450L	MDR	L2	CladeA	Male	54	HIV-	13.03.14	0	1
G03485	SAMEA7157528	PRJEB39561	85.02	NA	S450L	S450L	MDR	L2	Central_Asia_outbreak	Male	58	NA	04.02.14	0	0
G03486	SAMEA7156753	PRJEB39561	58.74	rpoC_Rv0668-p.Val483Ala	S450L	S450L	MDR compensated	L4	L4.10/PGG3	Male	51	HIV-	17.02.14	0	1
G03487	SAMEA7157594	PRJEB39561	92.33	rpoC_Rv0668-p.Gly332Cys	S450L	S450L	MDR compensated	L2	Central_Asia	NA	NA	NA	29.07.14	0	0
G03488	SAMEA7156577	PRJEB39561	92.18	NA	S450L	S450L	MDR	L2	Europe_Russia_W148_Outbreak	Female	21	HIV-	12.03.14	0	1
G03489	SAMEA7157231	PRJEB39561	87.61	NA	H445Y	non S450L	MDR	L2	Central_Asia	Male	51	HIV-	17.03.14	0	1
G03490	SAMEA7157567	PRJEB39561	103.56	NA	H445D	non S450L	MDR	L4	L4.3/LAM	Male	41	HIV-	02.05.14	0	1
G03491	SAMEA7157573	PRJEB39561	94.16	rpoC_Rv0668-p.Asp485Asn	S450L	S450L	MDR compensated	L2	Asia_Ancestral2	Male	50	HIV-	17.04.14	NA	0
G03492	SAMEA7157011	PRJEB39561	96.67	NA	H445Y	non S450L	MDR	L4	L4.1.2/Harlem	Male	38	HIV-	26.03.14	0	1
G03493	SAMEA7157560	PRJEB39561	62.7	NA	S450L	S450L	MDR	L4	L4.10/PGG3	Female	NA	HIV-	16.04.14	0	0
G03494	SAMEA7156515	PRJEB39561	88.06	rpoC_Rv0668-p.Val483Gly	S450L	S450L	MDR compensated	L2	Central_Asia	Male	28	HIV-	16.04.14	0	1
G03496	SAMEA7156928	PRJEB39561	99.77	rpoC_Rv0668-p.Gly332Cys	S450L	S450L	MDR compensated	L2	Central_Asia	Male	15	HIV-	26.02.14	0	1
G03497	SAMEA7156872	PRJEB39561	86.67	NA	H445N;L430P	non S450L	MDR	L2	CladeA	Male	55	NA	30.05.14	1	0
G03498	SAMEA7156930	PRJEB39561	113.54	rpoC_Rv0668-p.Gly332Cys	S450L	S450L	MDR compensated	L2	Central_Asia	Female	32	HIV-	05.03.14	0	1
G03499	SAMEA7157539	PRJEB39561	55.89	rpoC_Rv0668-p.Ile491Val	V170F	non S450L	MDR compensated	L4	L4.2/Ural	Male	56	NA	19.02.14	0	0
G03500	SAMEA7157540	PRJEB39561	96.24	rpoC_Rv0668-p.Val483Gly	S450L	S450L	MDR compensated	L2	Central_Asia	Male	35	NA	07.03.14	1	0
G03501	SAMEA7157004	PRJEB39561	90.42	NA	S450L	S450L	MDR	L2	Central_Asia_outbreak	Female	35	HIV-	10.03.14	0	1
G03502	SAMEA7157545	PRJEB39561	71.81	rpoC_Rv0668-p.Asp485Asn	S450L	S450L	MDR compensated	L2	Asia_Ancestral2	Male	50	HIV+	18.03.14	NA	0
G03503	SAMEA7156988	PRJEB39561	85.08	rpoB_Rv0667-p.Ser450Phe	S450F	S450L	MDR compensated	L2	Europe_Russia_W148_Outbreak	Male	45	NA	05.03.14	0	0
G03504	SAMEA7156748	PRJEB39561	105.25	rpoB_Rv0667-p.Ser450Phe	S450F	S450L	MDR compensated	L2	Europe_Russia_W148_Outbreak	Male	19	HIV-	13.03.14	1	1
G03505	SAMEA7157128	PRJEB39561	70.33	NA	S450L	S450L	MDR	L4	L4.3/LAM	Male	54	NA	23.04.14	0	0
G03506	SAMEA7157103	PRJEB39561	93.57	rpoA_Rv3457c-p.Thr187Ala	S450L	S450L	MDR compensated	L4	L4.2/Ural	Male	24	HIV-	24.04.14	0	1
G03507	SAMEA7156399	PRJEB39561	73.19	rpoB_Rv0667-p.Ser450Phe	S450F	S450L	MDR compensated	L2	Europe_Russia_W148_Outbreak	Male	28	HIV-	24.07.14	0	1
G03508	SAMEA7157542	PRJEB39561	90.3	NA	S450L	S450L	MDR	L2	Europe_Russia_W148_Outbreak	Male	48	HIV-	10.03.14	0	1
G03509	SAMEA7157544	PRJEB39561	89.48	NA	S450L	S450L	MDR	L2	Europe_Russia_W148_Outbreak	Male	53	HIV-	14.03.14	0	1
G03510	SAMEA7157609	PRJEB39561	83.44	NA	L452P	non S450L	MDR	L2	Central_Asia	NA	NA	NA	01.08.14	0	0
G03511	SAMEA7157610	PRJEB39561	79.98	rpoB_Rv0667-p.Glu761Asp	S450L	S450L	MDR compensated	L2	CladeA	Male	75	NA	26.06.14	0	0
G03512	SAMEA7157547	PRJEB39561	97.61	NA	D435G;L452P	non S450L	MDR	L2	Europe_Russia_W148_Outbreak	Male	40	HIV-	01.04.14	0	1
G03513	SAMEA7157553	PRJEB39561	108.02	NA	S450L	S450L	MDR	L2	Central_Asia_outbreak	Female	53	HIV-	04.04.14	0	1
G03514	SAMEA7156704	PRJEB39561	61.38	NA	D435Y	non S450L	MDR	L4	L4.1.2/Harlem	Male	65	HIV-	07.04.14	0	1
G03515	SAMEA7157554	PRJEB39561	89.95	rpoC_Rv0668-p.Val483Gly	S450L	S450L	MDR compensated	L2	Central_Asia	Male	49	NA	07.04.14	0	0
G03516	SAMEA7157557	PRJEB39561	60.84	rpoA_Rv3457c-p.Val183Ala	S450L	S450L	MDR compensated	L2	Europe_Russia_W148_Outbreak	Male	29	HIV-	11.04.14	0	1
G03517	SAMEA7157561	PRJEB39561	83.64	NA	S450W	non S450L	MDR	L2	L2	Female	48	HIV-	07.03.14	0	1
G03520	SAMEA7156380	PRJEB39561	55.96	rpoB_Rv0667-p.Ser450Phe	S450F	S450L	MDR compensated	L2	Europe_Russia_W148_Outbreak	Male	38	HIV-	13.03.14	0	1
G03521	SAMEA7157582	PRJEB39561	72.86	rpoB_Rv0667-p.Arg827Cys	S450L	S450L	MDR compensated	L2	Europe_Russia_W148_Outbreak	Male	44	HIV-	08.05.14	0	1
G03523	SAMEA7157562	PRJEB39561	81.32	NA	H445D	non S450L	MDR	L4	L4.10/PGG3	Male	24	HIV-	08.04.14	0	1
G03524	SAMEA7157591	PRJEB39561	104.39	rpoC_Rv0668-p.Gly332Cys	S450L	S450L	MDR compensated	L2	Central_Asia	Male	34	HIV-	08.07.14	0	1
G03525	SAMEA7157232	PRJEB39561	60.45	NA	H445Y	non S450L	MDR	L2	Central_Asia	NA	NA	NA	15.07.14	0	0
G03526	SAMEA7156522	PRJEB39561	87.3	rpoC_Rv0668-p.Val483Gly	S450L	S450L	MDR compensated	L2	Central_Asia	Male	33	HIV-	04.08.14	0	1
G03527	SAMEA7157598	PRJEB39561	80.67	rpoC_Rv0668-p.Val483Gly	S450L	S450L	MDR compensated	L4	L4.2/Ural	Female	26	HIV-	12.08.14	0	1
G03528	SAMEA7157603	PRJEB39561	89.44	NA	H445Y	non S450L	MDR	L2	Central_Asia	Male	33	HIV-	19.08.14	0	1
G03529	SAMEA7157607	PRJEB39561	75.32	rpoC_Rv0668-p.Phe452Cys	S450L	S450L	MDR compensated	L4	L4.2/Ural	Female	28	HIV-	27.08.14	0	1
G03530	SAMEA7156401	PRJEB39561	94.67	rpoB_Rv0667-p.Ser450Phe	S450F	S450L	MDR compensated	L2	Europe_Russia_W148_Outbreak	Male	52	HIV-	18.08.14	0	1
G03531	SAMEA7156579	PRJEB39561	70.53	NA	S450L	S450L	MDR	L2	Europe_Russia_W148_Outbreak	Female	18	HIV-	19.05.14	0	1
G03532	SAMEA7157583	PRJEB39561	80.78	rpoC_Rv0668-p.Phe831Leu	S450L	S450L	MDR	L4	L4.3/LAM	Male	56	HIV-	13.06.14	0	1
G03533	SAMEA7157245	PRJEB39561	82.65	rpoC_Rv0668-p.Leu449Val	S450L	S450L	MDR compensated	L2	Europe_Russia_W148_Outbreak	Male	45	NA	11.07.14	0	0
G03534	SAMEA7156630	PRJEB39561	92.48	NA	S450L	S450L	MDR	L2	Central_Asia	Male	31	HIV-	29.09.14	0	1
G03535	SAMEA7157620	PRJEB39561	111.03	NA	S450L	S450L	MDR	L4	L4.2/Ural	Female	23	NA	20.08.14	0	0
G03536	SAMEA7156913	PRJEB39561	116.12	rpoC_Rv0668-p.Leu449Val	S450L	S450L	MDR compensated	L2	Europe_Russia_W148_Outbreak	NA	NA	NA	04.08.14	0	0
G03537	SAMEA7156397	PRJEB39561	97.83	rpoB_Rv0667-p.Ser450Phe	S450F	S450L	MDR compensated	L2	Europe_Russia_W148_Outbreak	Male	61	HIV-	13.08.14	0	1
G03538	SAMEA7157601	PRJEB39561	87.9	NA	H445L	non S450L	MDR	L4	L4.3/LAM	Female	39	HIV-	18.08.14	0	1
G03539	SAMEA7157616	PRJEB39561	100.55	NA	S450L	S450L	MDR	L4	L4.1.2/Harlem	Male	22	HIV-	25.09.14	0	1
G03540	SAMEA7157238	PRJEB39561	113.03	rpoC_Rv0668-p.Asp747Asn	S450L	S450L	MDR compensated	L4	L4.3/LAM	Female	39	HIV-	29.09.14	0	1
G03541	SAMEA7156528	PRJEB39561	53.69	rpoC_Rv0668-p.Val483Gly	S450L	S450L	MDR compensated	L2	Central_Asia	Male	16	HIV-	03.10.14	0	1
G03542	SAMEA7156609	PRJEB39561	108.55	rpoB_Rv0667-p.Leu731Pro	S450L	S450L	MDR compensated	L2	Europe_Russia_W148_Outbreak	Female	28	HIV-	08.10.14	0	1
G06888	SAMEA12852790	PRJEB50582	168.02	NA	NA	NA	pan-susceptible	L4	L4.10/PGG3	Male	30	NA	19.12.13	1	0
G06890	SAMEA12852778	PRJEB50582	146.06	NA	NA	NA	pan-susceptible	L4	L4.3/LAM	Male	30	HIV-	03.01.14	1	1
G06894	SAMEA7157520	PRJEB39561	58.64	rpoC_Rv0668-p.Pro1040Arg	S450L	S450L	MDR compensated	L4	L4.1.2/Harlem	Female	51	HIV-	20.01.14	0	1
G06896	SAMEA7157219	PRJEB39561	98.61	rpoC_Rv0668-p.Asn698Ser	S450L	S450L	MDR compensated	L2	L2	Male	49	HIV-	29.01.14	0	1
G06899	SAMEA7156927	PRJEB39561	60.71	rpoC_Rv0668-p.Gly332Cys	S450L	S450L	MDR compensated	L2	Central_Asia	Male	50	HIV-	28.01.14	0	1
G06902	SAMEA12852695	PRJEB50582	78.22	NA	NA	NA	pan-susceptible	L4	L4.10/PGG3	Male	29	NA	07.02.14	0	0
G06903	SAMEA12852551	PRJEB50582	78.18	NA	NA	NA	pan-susceptible	L4	L4.3/LAM	Female	28	HIV-	10.02.14	0	1
G06905	SAMEA12855317	PRJEB50582	120.91	NA	NA	NA	pan-susceptible	L4	L4.2/Ural	NA	NA	NA	12.02.14	0	0
G06906	SAMEA12854576	PRJEB50582	86.49	NA	NA	NA	pan-susceptible	L4	L4.10/PGG3	Male	53	NA	12.02.14	0	0
G06912	SAMEA12853820	PRJEB50582	63.35	NA	NA	NA	pan-susceptible	L4	L4.3/LAM	Female	40	HIV+	18.12.13	0	1
G06913	SAMEA12855185	PRJEB50582	60.19	NA	NA	NA	pan-susceptible	L2	Central_Asia	NA	NA	NA	06.01.14	0	0
G06914	SAMEA12851065	PRJEB50582	55.18	NA	NA	NA	pan-susceptible	L2	Central_Asia	Male	53	HIV-	24.01.14	0	1
G06915	SAMEA12855310	PRJEB50582	49.34	NA	NA	NA	pan-susceptible	L4	L4.3/LAM	NA	NA	NA	28.01.14	0	0
G06916	SAMEA12854592	PRJEB50582	86.76	NA	NA	NA	pan-susceptible	L2	L2	Male	54	HIV-	31.01.14	NA	0
G06917	SAMEA12854868	PRJEB50582	68.54	NA	NA	NA	pan-susceptible	L4	L4.3/LAM	Male	61	NA	09.01.14	0	0
G06918	SAMEA12852761	PRJEB50582	59.97	NA	NA	NA	pan-susceptible	L4	L4.3/LAM	Female	30	NA	04.02.14	1	0
G06919	SAMEA12851170	PRJEB50582	44.73	NA	NA	NA	pan-susceptible	L2	Central_Asia	Male	58	HIV-	29.01.14	0	1
G06920	SAMEA7156375	PRJEB39561	77.66	rpoB_Rv0667-p.Ser450Phe	S450F	S450L	MDR compensated	L2	Europe_Russia_W148_Outbreak	Male	30	HIV+	04.02.14	0	1
G06921	SAMEA12851845	PRJEB50582	50.4	NA	NA	NA	pan-susceptible	L4	L4.3/LAM	Male	22	HIV-	21.01.14	0	1
G06925	SAMEA12853212	PRJEB50582	80.11	NA	NA	NA	pan-susceptible	L4	L4.2/Ural	Male	34	HIV-	06.03.14	0	1
G06926	SAMEA12853950	PRJEB50582	75.97	NA	NA	NA	pan-susceptible	L4	L4.10/PGG3	Male	41	HIV-	18.02.14	0	1
G06927	SAMEA12853664	PRJEB50582	39.34	NA	NA	NA	pan-susceptible	L4	L4.10/PGG3	Male	38	HIV-	10.03.14	1	1
G06928	SAMEA12854900	PRJEB50582	51.84	NA	NA	NA	pan-susceptible	L4	L4.3/LAM	Male	63	HIV-	09.03.14	0	1
G06937	SAMEA12852977	PRJEB50582	52.73	NA	NA	NA	pan-susceptible	L4	L4.2/Ural	Male	32	HIV-	14.11.13	0	1
G06938	SAMEA12855162	PRJEB50582	45.59	NA	NA	NA	pan-susceptible	L4	L4.10/PGG3	Male	88	NA	13.01.14	0	0
G06939	SAMEA12852099	PRJEB50582	74.57	NA	NA	NA	pan-susceptible	L4	L4.10/PGG3	Male	24	HIV-	16.01.14	0	1
G06941	SAMEA12854774	PRJEB50582	56.79	NA	NA	NA	pan-susceptible	L4	L4.3/LAM	Male	58	HIV-	19.12.13	0	1
G06942	SAMEA12855054	PRJEB50582	52.88	NA	NA	NA	pan-susceptible	L4	L4.1.2/Harlem	Male	74	HIV-	21.01.14	1	1
G06944	SAMEA12853720	PRJEB50582	74.59	NA	NA	NA	pan-susceptible	L4	L4.2/Ural	Male	39	NA	29.01.14	0	0
G06945	SAMEA12854017	PRJEB50582	79.88	NA	NA	NA	pan-susceptible	L4	L4.1.2/Harlem	Male	42	HIV-	30.01.14	0	1
G06947	SAMEA12852882	PRJEB50582	70.18	NA	NA	NA	pan-susceptible	L4	L4.10/PGG3	Male	31	HIV-	26.02.14	1	1
G06950	SAMEA12854937	PRJEB50582	69.4	NA	NA	NA	pan-susceptible	L4	L4.2/Ural	Female	65	NA	27.03.14	0	0
G06951	SAMEA12851329	PRJEB50582	114.13	NA	NA	NA	pan-susceptible	L4	L4.2/Ural	Male	15	NA	10.02.14	0	0
G06952	SAMEA7157538	PRJEB39561	62.51	rpoC_Rv0668-p.Ile491Thr	S450L	S450L	MDR compensated	L2	Europe_Russia_W148_Outbreak	Male	45	HIV+	17.01.14	0	1
G06953	SAMEA12854957	PRJEB50582	106.9	NA	NA	NA	pan-susceptible	L4	L4.10/PGG3	Female	66	NA	26.02.14	0	0
G06954	SAMEA12854292	PRJEB50582	88.08	NA	NA	NA	pan-susceptible	L4	L4.10/PGG3	Male	47	HIV-	26.02.14	0	1
G06957	SAMEA7157515	PRJEB39561	50.6	rpoC_Rv0668-p.Val483Gly	S450L	S450L	MDR compensated	L2	Central_Asia_outbreak	Male	45	HIV-	09.01.14	0	1
G06960	SAMEA12855133	PRJEB50582	66.15	NA	NA	NA	pan-susceptible	L4	L4.10/PGG3	Male	82	NA	13.02.14	0	0
G06962	SAMEA12855336	PRJEB50582	89.3	NA	NA	NA	pan-susceptible	L4	L4.2/Ural	NA	NA	NA	11.02.14	0	0
G06965	SAMEA7156373	PRJEB39561	47.54	rpoB_Rv0667-p.Ser450Phe	S450F	S450L	MDR compensated	L2	Europe_Russia_W148_Outbreak	Male	33	HIV-	13.01.14	0	1
G06967	SAMEA12855500	PRJEB50582	39.34	NA	NA	NA	pan-susceptible	L4	L4.10/PGG3	NA	NA	NA	27.11.13	0	0
G06968	SAMEA7157525	PRJEB39561	63.16	NA	H445D	non S450L	MDR	L2	Europe_Russia_W148_Outbreak	Male	26	NA	29.01.14	0	0
G06969	SAMEA7156741	PRJEB39561	82.36	rpoC_Rv0668-p.Val517Leu	S450L	S450L	MDR compensated	L2	Europe_Russia_W148_Outbreak	Male	40	HIV-	23.12.13	0	1
G06970	SAMEA12852582	PRJEB50582	25.03	NA	NA	NA	pan-susceptible	L4	L4.3/LAM	Female	28	HIV-	21.01.14	0	1
G06971	SAMEA12854060	PRJEB50582	143.36	NA	NA	NA	pan-susceptible	L4	L4.10/PGG3	Male	42	HIV-	10.01.14	0	1
G06972	SAMEA12852469	PRJEB50582	50.14	NA	NA	NA	pan-susceptible	L4	L4.3/LAM	Male	27	HIV-	13.01.14	1	1
G06974	SAMEA12854661	PRJEB50582	57.62	NA	NA	NA	pan-susceptible	L4	L4.3/LAM	Male	55	HIV-	12.03.14	0	1
G06975	SAMEA12853362	PRJEB50582	19.29	NA	NA	NA	pan-susceptible	L4	L4.1.2/Harlem	Male	35	HIV-	21.03.14	0	1
G06977	SAMEA12854800	PRJEB50582	28.97	NA	NA	NA	pan-susceptible	L4	L4.10/PGG3	Male	58	HIV-	11.03.14	0	1
G06978	SAMEA12854009	PRJEB50582	57.98	NA	NA	NA	pan-susceptible	L4	L4.3/LAM	Male	42	HIV-	25.02.14	0	1
G07502	SAMEA7157574	PRJEB39561	47.36	NA	D435Y	non S450L	MDR	L4	L4.1.2/Harlem	Female	24	HIV-	23.05.14	0	1
G07505	SAMEA7157572	PRJEB39561	76.49	NA	H445N	non S450L	MDR	L2	Central_Asia	Male	42	HIV-	21.05.14	0	1
G07506	SAMEA7156516	PRJEB39561	116.11	rpoC_Rv0668-p.Val483Gly	S450L	S450L	MDR compensated	L2	Central_Asia	Male	30	HIV-	16.04.14	0	1
G07508	SAMEA7157017	PRJEB39561	18.94	NA	S450L	S450L	MDR	L2	Europe_Russia_W148_Outbreak	Male	41	HIV-	20.05.14	0	1
G07511	SAMEA7156386	PRJEB39561	43.14	rpoB_Rv0667-p.Ser450Phe	S450F	S450L	MDR compensated	L2	Europe_Russia_W148_Outbreak	NA	NA	NA	14.05.14	0	0
G07513	SAMEA7156519	PRJEB39561	72.98	rpoC_Rv0668-p.Val483Gly	S450L	S450L	MDR compensated	L2	Central_Asia	Male	14	HIV-	15.05.14	0	1
G07514	SAMEA7156474	PRJEB39561	56.18	NA	S450L	S450L	MDR	L2	Europe_Russia_W148_Outbreak	Male	19	HIV-	21.05.14	0	1
G07515	SAMEA7156389	PRJEB39561	46.54	rpoB_Rv0667-p.Ser450Phe	S450F	S450L	MDR compensated	L2	Europe_Russia_W148_Outbreak	Male	39	HIV-	27.04.14	0	1
G07516	SAMEA7156983	PRJEB39561	76.09	rpoC_Rv0668-p.Val483Gly	S450L	S450L	MDR compensated	L2	Central_Asia	Male	24	HIV-	17.04.14	0	1
G07517	SAMEA7157237	PRJEB39561	96.75	rpoC_Rv0668-p.Asp747Asn	S450L	S450L	MDR compensated	L4	L4.3/LAM	Male	41	HIV-	16.05.14	0	1
G07519	SAMEA7156643	PRJEB39561	37.97	NA	S450L	S450L	MDR	L2	Central_Asia	Female	27	HIV-	21.05.14	0	1
G07520	SAMEA7156951	PRJEB39561	80.2	rpoB_Rv0667-p.Gln409Arg	S450L	S450L	MDR compensated	L4	L4.3/LAM	Female	25	HIV-	23.04.14	1	1
G07523	SAMEA7156284	PRJEB39561	21.69	NA	S450L	S450L	MDR	L2	Central_Asia	Female	32	HIV-	28.04.14	1	1
G07524	SAMEA7156787	PRJEB39561	80.15	NA	S450L	S450L	MDR	L2	L2	Male	55	HIV-	13.05.14	0	1
G07526	SAMEA7157541	PRJEB39561	55.51	NA	S450L	S450L	MDR	L2	Central_Asia_outbreak	Male	30	HIV-	07.03.14	0	1
G07527	SAMEA7156808	PRJEB39561	19.89	NA	S450W	non S450L	MDR	L2	L2	Male	44	HIV-	15.05.14	1	1
G07529	SAMEA7157007	PRJEB39561	47.8	NA	S450L	S450L	MDR	L2	Central_Asia_outbreak	Male	56	HIV-	03.04.14	0	1
G07530	SAMEA7157549	PRJEB39561	63.75	NA	S450L	S450L	MDR	L2	Europe_Russia_W148_Outbreak	Male	34	HIV-	25.03.14	0	1
G07531	SAMEA7157548	PRJEB39561	47.82	NA	L452P	non S450L	MDR	L2	Europe_Russia_W148_Outbreak	Male	48	HIV-	21.01.14	0	1
G07532	SAMEA7157233	PRJEB39561	54.06	NA	S450L	S450L	MDR	L2	CladeA	Male	36	HIV-	01.04.14	0	1
G07535	SAMEA7157243	PRJEB39561	109.75	rpoB_Rv0667-p.Ser450Phe	S450F	S450L	MDR compensated	L2	Europe_Russia_W148_Outbreak	Male	37	NA	02.06.14	0	0
G07536	SAMEA7157519	PRJEB39561	78.38	rpoC_Rv0668-p.Phe452Cys	S450L	S450L	MDR compensated	L2	Europe_Russia_W148_Outbreak	Female	49	HIV-	20.01.14	0	1
G07537	SAMEA7156628	PRJEB39561	49.28	NA	S450L	S450L	MDR	L2	Central_Asia	Male	40	HIV-	01.04.14	0	1
G07538	SAMEA7156381	PRJEB39561	33.87	rpoB_Rv0667-p.Ser450Phe	S450F	S450L	MDR compensated	L2	Europe_Russia_W148_Outbreak	NA	NA	NA	17.04.14	0	0
G07539	SAMEA7156387	PRJEB39561	55.62	rpoB_Rv0667-p.Ser450Phe	S450F	S450L	MDR compensated	L2	Europe_Russia_W148_Outbreak	Female	15	HIV-	20.05.14	0	1
G07540	SAMEA7156388	PRJEB39561	66.97	rpoB_Rv0667-p.Ser450Phe	S450F	S450L	MDR compensated	L2	Europe_Russia_W148_Outbreak	Male	27	HIV-	22.05.14	0	1
G07542	SAMEA7157571	PRJEB39561	39.09	rpoC_Rv0668-p.Arg770His	S450L	S450L	MDR compensated	L2	Europe_Russia_W148_Outbreak	Male	73	NA	20.05.14	0	0
G07543	SAMEA7156852	PRJEB39561	45.2	rpoA_Rv3457c-p.Thr187Ala	S450L	S450L	MDR compensated	L2	Europe_Russia_W148_Outbreak	Male	23	HIV-	13.06.14	0	1
G07544	SAMEA7157588	PRJEB39561	90.58	rpoB_Rv0667-p.Glu761Asp	S450L	S450L	MDR compensated	L2	CladeA	Male	31	NA	03.07.14	0	0
G07546	SAMEA7157589	PRJEB39561	96.52	rpoC_Rv0668-p.Val483Gly	S450L	S450L	MDR compensated	L2	Central_Asia	Female	40	HIV-	02.06.14	0	1
G07547	SAMEA7156395	PRJEB39561	36.33	rpoB_Rv0667-p.Ser450Phe	S450F	S450L	MDR compensated	L2	Europe_Russia_W148_Outbreak	NA	NA	NA	03.06.14	0	0
G07548	SAMEA7156900	PRJEB39561	31.78	rpoB_Rv0667-p.Ser450Phe	S450F	S450L	MDR compensated	L2	Europe_Russia_W148_Outbreak	Male	46	HIV-	18.06.14	0	1
G07549	SAMEA7156396	PRJEB39561	32.26	rpoB_Rv0667-p.Ser450Phe	S450F	S450L	MDR compensated	L2	Europe_Russia_W148_Outbreak	Male	30	HIV-	12.06.14	0	1
G07550	SAMEA7157124	PRJEB39561	113.13	rpoC_Rv0668-p.Gly433Ser	S450L	S450L	MDR compensated	L4	L4.10/PGG3	Male	45	NA	20.06.14	0	0
G07551	SAMEA7156523	PRJEB39561	37.64	rpoC_Rv0668-p.Val483Gly	S450L	S450L	MDR compensated	L2	Central_Asia	Male	34	HIV-	31.07.14	0	1
G07554	SAMEA7156912	PRJEB39561	42.14	rpoC_Rv0668-p.Leu449Val	S450L	S450L	MDR compensated	L2	Europe_Russia_W148_Outbreak	NA	NA	NA	04.06.14	0	0
G07555	SAMEA7157577	PRJEB39561	49.28	rpoB_Rv0667-p.Pro45Leu	S450L	S450L	MDR compensated	L2	CladeA	Female	32	NA	06.06.14	0	0
G07556	SAMEA7157099	PRJEB39561	31.67	rpoA_Rv3457c-p.Arg182Trp	S450L	S450L	MDR compensated	L2	Central_Asia	Female	49	HIV-	06.06.14	0	1
G07557	SAMEA7157579	PRJEB39561	27.44	rpoC_Rv0668-p.Leu527Val	S450L	S450L	MDR compensated	L2	Europe_Russia_W148_Outbreak	Male	40	HIV+	09.06.14	0	1
G07558	SAMEA7156390	PRJEB39561	34.08	rpoB_Rv0667-p.Ser450Phe	S450F	S450L	MDR compensated	L2	Europe_Russia_W148_Outbreak	Male	40	HIV-	10.06.14	0	1
G07560	SAMEA7157581	PRJEB39561	21.65	rpoC_Rv0668-p.Asp747Asn	S450L	S450L	MDR compensated	L4	L4.3/LAM	Male	17	HIV-	10.06.14	0	1
G07564	SAMEA7157039	PRJEB39561	80.88	rpoC_Rv0668-p.Val483Gly	S450L	S450L	MDR compensated	L2	Central_Asia	NA	NA	NA	04.07.14	0	0
G07567	SAMEA7157241	PRJEB39561	90.5	rpoC_Rv0668-p.Asn698His	S450L	S450L	MDR compensated	L2	Europe_Russia_W148_Outbreak	NA	NA	NA	17.06.14	0	0
G07568	SAMEA7157587	PRJEB39561	35.51	rpoC_Rv0668-p.Asn698Lys	S450L	S450L	MDR	L2	Central_Asia	NA	NA	NA	30.06.14	0	0
G07570	SAMEA7156791	PRJEB39561	73.86	NA	D435V	non S450L	MDR	L4	L4.2/Ural	Male	37	HIV-	15.07.14	0	1
G07571	SAMEA7157077	PRJEB39561	134.1	NA	H445R	non S450L	MDR	L2	Central_Asia	Male	35	HIV-	19.08.14	0	1
G07575	SAMEA7157595	PRJEB39561	74.93	rpoB_Rv0667-p.His835Arg	S450L	S450L	MDR compensated	L2	Europe_Russia_W148_Outbreak	Male	48	HIV-	05.08.14	0	1
G07576	SAMEA7157597	PRJEB39561	134.99	rpoC_Rv0668-p.Val483Gly	S450L	S450L	MDR compensated	L2	Central_Asia	Male	66	HIV-	11.08.14	0	1
G07577	SAMEA7157600	PRJEB39561	57.84	rpoA_Rv3457c-p.Gly31Ser	S450L	S450L	MDR compensated	L2	Europe_Russia_W148_Outbreak	Male	34	HIV+	15.08.14	0	1
G07578	SAMEA7156524	PRJEB39561	66.49	rpoC_Rv0668-p.Val483Gly	S450L	S450L	MDR compensated	L2	Central_Asia	Male	31	NA	09.07.14	0	0
G07579	SAMEA7157586	PRJEB39561	78.55	rpoC_Rv0668-p.Val1252Met	S450L	S450L	MDR compensated	L4	L4.10/PGG3	Male	43	HIV-	23.06.14	0	1
G07586	SAMEA7157015	PRJEB39561	50.24	rpoC_Rv0668-p.Val483Gly	S450L	S450L	MDR compensated	L2	Central_Asia	NA	NA	NA	22.08.14	0	0
G07587	SAMEA7157611	PRJEB39561	41.97	rpoB_Rv0667-p.Arg827Leu	S450L	S450L	MDR compensated	L2	CladeA	NA	NA	NA	05.09.14	0	0
G07588	SAMEA7157249	PRJEB39561	27.6	rpoB_Rv0667-p.Pro45Leu	S450L	S450L	MDR compensated	L2	CladeA	Male	36	HIV-	24.09.14	0	1
G07590	SAMEA7156991	PRJEB39561	71.76	rpoC_Rv0668-p.Val483Ala	S450L	S450L	MDR compensated	L2	CladeA	Male	25	NA	03.07.14	0	0
G07591	SAMEA7156847	PRJEB39561	86.71	NA	S450L	S450L	MDR	L2	Central_Asia_outbreak	NA	NA	NA	11.09.14	0	0
G07592	SAMEA7157075	PRJEB39561	95.1	rpoC_Rv0668-p.Asp485Tyr	S450L	S450L	MDR compensated	L2	Europe_Russia_W148_Outbreak	Male	57	NA	12.09.14	0	0
G07593	SAMEA7156402	PRJEB39561	40.27	rpoB_Rv0667-p.Ser450Phe	S450F	S450L	MDR compensated	L2	Europe_Russia_W148_Outbreak	NA	NA	NA	24.09.14	NA	0
G07595	SAMEA7156952	PRJEB39561	31	rpoB_Rv0667-p.Gln409Arg	S450L	S450L	MDR compensated	L4	L4.3/LAM	Male	22	HIV-	06.10.14	0	1
G07597	SAMEA7157626	PRJEB39561	60.63	NA	D435V	non S450L	MDR	L2	Central_Asia	Female	77	HIV-	21.10.14	0	1
G07598	SAMEA7157627	PRJEB39561	39.05	rpoC_Rv0668-p.Val483Gly	S450L	S450L	MDR compensated	L2	Central_Asia	Male	38	HIV-	21.10.14	0	1
G07599	SAMEA7157628	PRJEB39561	71.11	NA	H445R	non S450L	MDR	L2	Europe_Russia_W148_Outbreak	Male	43	HIV+	26.09.14	0	1
G07600	SAMEA7157137	PRJEB39561	79.68	rpoC_Rv0668-p.Val483Gly	S450L	S450L	MDR compensated	L4	L4.2/Ural	Male	50	HIV-	08.10.14	0	1
G07601	SAMEA7157614	PRJEB39561	79.9	NA	H445Y	non S450L	MDR	L2	Europe_Russia_W148_Outbreak	Male	52	HIV-	29.08.14	0	1
G07602	SAMEA7157042	PRJEB39561	72.4	rpoC_Rv0668-p.Val483Gly	S450L	S450L	MDR compensated	L2	Central_Asia	Male	51	HIV-	01.10.14	0	1
G07603	SAMEA7156610	PRJEB39561	94.01	rpoB_Rv0667-p.Leu731Pro	S450L	S450L	MDR compensated	L2	Europe_Russia_W148_Outbreak	Female	18	HIV-	29.10.14	0	1
G07605	SAMEA7156749	PRJEB39561	99.24	rpoB_Rv0667-p.Ser450Phe	S450F	S450L	MDR compensated	L2	Europe_Russia_W148_Outbreak	Male	23	NA	06.10.14	0	0
G07606	SAMEA7156629	PRJEB39561	106.7	NA	S450L	S450L	MDR	L2	Central_Asia	Male	27	HIV-	10.09.14	0	1
G07607	SAMEA7156526	PRJEB39561	97.42	rpoC_Rv0668-p.Val483Gly	S450L	S450L	MDR compensated	L2	Central_Asia	Male	43	HIV-	02.09.14	0	1
G07608	SAMEA7156792	PRJEB39561	101.69	NA	D435V	non S450L	MDR	L4	L4.2/Ural	Male	20	NA	20.10.14	0	0
G07609	SAMEA7157629	PRJEB39561	119.13	rpoC_Rv0668-p.Val483Gly	S450L	S450L	MDR compensated	L2	Central_Asia	Male	56	HIV-	24.10.14	0	1
G07610	SAMEA7156680	PRJEB39561	85	rpoC_Rv0668-p.Val483Gly	S450L	S450L	MDR compensated	L2	Central_Asia	Male	26	HIV-	29.10.14	0	1
G07611	SAMEA7157226	PRJEB39561	89.14	rpoA_Rv3457c-p.Glu184Asp	S450L	S450L	MDR compensated	L2	Europe_Russia_W148_Outbreak	Male	26	HIV-	29.10.14	0	1
G07612	SAMEA7156405	PRJEB39561	93.77	rpoB_Rv0667-p.Ser450Phe	S450F	S450L	MDR compensated	L2	Europe_Russia_W148_Outbreak	Male	40	HIV-	12.11.14	0	1
G07613	SAMEA7156411	PRJEB39561	111.67	rpoB_Rv0667-p.Ser450Phe	S450F	S450L	MDR compensated	L2	Europe_Russia_W148_Outbreak	Male	47	NA	31.10.14	0	0
G07614	SAMEA7157644	PRJEB39561	91.69	NA	L452P	non S450L	MDR	L2	Central_Asia	Male	29	HIV-	03.11.14	0	1
G07615	SAMEA7157018	PRJEB39561	61.74	NA	S450L	S450L	MDR	L2	Europe_Russia_W148_Outbreak	Female	24	HIV-	30.09.14	0	1
G07616	SAMEA7157228	PRJEB39561	95.22	rpoC_Rv0668-p.Val483Gly	S450L	S450L	MDR compensated	L2	Central_Asia	NA	NA	NA	01.10.14	0	0
G07617	SAMEA7157621	PRJEB39561	56.06	NA	S450L	S450L	MDR	L4	L4.3/LAM	Male	62	HIV-	13.08.14	0	1
G07624	SAMEA7157624	PRJEB39561	83.67	rpoC_Rv0668-p.Val483Gly	S450L	S450L	MDR compensated	L4	L4.2/Ural	Male	48	HIV-	17.10.14	0	1
G07625	SAMEA7157163	PRJEB39561	84.01	rpoB_Rv0667-p.Ser450Phe	S450F	S450L	MDR compensated	L2	Europe_Russia_W148_Outbreak	Male	52	NA	20.10.14	0	0
G07631	SAMEA12850729	PRJEB39561	50.11	rpoB_Rv0667-p.Arg827Leu	S450L	S450L	MDR compensated	L2	CladeA	Female	33	HIV-	03.10.14	0	1
G07632	SAMEA7156886	PRJEB39561	95.59	rpoC_Rv0668-p.Gly332Arg	S450L	S450L	MDR compensated	L2	Central_Asia_outbreak	Male	52	NA	27.10.14	0	0
G07634	SAMEA7156873	PRJEB39561	226.26	NA	H445N;L430P	non S450L	MDR	L2	CladeA	Male	59	HIV-	10.12.14	0	1
G07635	SAMEA12850754	PRJEB39561	92.46	rpoC_Rv0668-p.Val483Gly	S450L	S450L	MDR compensated	L4	L4.2/Ural	Male	52	HIV-	03.12.14	0	1
G07636	SAMEA7157222	PRJEB39561	83.4	NA	S450L	S450L	MDR	L2	Central_Asia	Female	52	HIV-	27.08.14	0	1
G07637	SAMEA7156525	PRJEB39561	99.95	rpoC_Rv0668-p.Val483Gly	S450L	S450L	MDR compensated	L2	Central_Asia	Male	31	HIV-	05.09.14	0	1
G07638	SAMEA7157613	PRJEB39561	111.9	rpoB_Rv0667-p.Glu761Asp	S450L	S450L	MDR compensated	L2	CladeA	Male	38	HIV+	10.09.14	0	1
G07639	SAMEA7157625	PRJEB39561	108.68	rpoC_Rv0668-p.His525Asn	S450L	S450L	MDR compensated	L2	Central_Asia_outbreak	Male	21	HIV-	20.10.14	0	1
G07640	SAMEA7157091	PRJEB39561	111.78	NA	S450L	S450L	MDR	L4	L4.10/PGG3	Female	14	HIV-	27.10.14	0	1
G07641	SAMEA7156985	PRJEB39561	118.86	rpoC_Rv0668-p.Val483Gly	S450L	S450L	MDR compensated	L2	Central_Asia	Male	22	NA	03.11.14	0	0
G07642	SAMEA7156734	PRJEB39561	84.88	NA	S450L	S450L	MDR	L2	Europe_Russia_W148_Outbreak	Male	31	HIV-	07.11.14	0	1
G07643	SAMEA7156611	PRJEB39561	105.72	rpoB_Rv0667-p.Leu731Pro	S450L	S450L	MDR compensated	L2	Europe_Russia_W148_Outbreak	Male	26	HIV-	12.11.14	0	1
G07645	SAMEA7156408	PRJEB39561	96.32	rpoB_Rv0667-p.Ser450Phe	S450F	S450L	MDR compensated	L2	Europe_Russia_W148_Outbreak	Male	22	HIV-	25.11.14	0	1
G07646	SAMEA7156529	PRJEB39561	102.69	rpoC_Rv0668-p.Val483Gly	S450L	S450L	MDR compensated	L2	Central_Asia	Female	33	NA	30.09.14	0	0
G07647	SAMEA7157643	PRJEB39561	96.05	rpoC_Rv0668-p.Val483Ala	S450L	S450L	MDR compensated	L4	L4.3/LAM	NA	NA	NA	10.12.14	0	0
G07648	SAMEA7157612	PRJEB39561	114.65	rpoC_Rv0668-p.Val517Leu	S450L	S450L	MDR compensated	L2	Europe_Russia_W148_Outbreak	Male	33	HIV+	09.09.14	0	1
G07650	SAMEA7156403	PRJEB39561	96.95	rpoB_Rv0667-p.Ser450Phe	S450F	S450L	MDR compensated	L2	Europe_Russia_W148_Outbreak	Male	44	HIV+	09.09.14	0	1
G07652	SAMEA12850700	PRJEB39561	87.6	rpoC_Rv0668-p.Lys445Arg	S450L	S450L	MDR compensated	L2	Europe_Russia_W148_Outbreak	Male	35	HIV-	24.10.14	0	1
G07653	SAMEA7157251	PRJEB39561	111.38	rpoC_Rv0668-p.Ile491Thr	S450L	S450L	MDR compensated	L2	Europe_Russia_W148_Outbreak	Female	40	HIV-	30.10.14	0	1
G07654	SAMEA7156966	PRJEB39561	67.3	rpoB_Rv0667-p.Arg827Leu	S450L	S450L	MDR compensated	L2	CladeA	NA	NA	NA	07.11.14	0	0
G07656	SAMEA7156723	PRJEB39561	92.04	rpoC_Rv0668-p.Phe452Cys	S450L	S450L	MDR compensated	L2	Europe_Russia_W148_Outbreak	Male	40	HIV-	28.11.14	0	1
G07657	SAMEA7156705	PRJEB39561	90.95	NA	D435Y	non S450L	MDR	L4	L4.1.2/Harlem	Male	29	HIV-	20.10.14	0	1
G07658	SAMEA7156582	PRJEB39561	77.79	NA	S450L	S450L	MDR	L2	Europe_Russia_W148_Outbreak	Male	25	HIV-	24.10.14	0	1
G07659	SAMEA7157617	PRJEB39561	99.72	rpoB_Rv0667-p.His445Ser	H445S	non S450L	MDR compensated	L2	Central_Asia_outbreak	Female	43	HIV-	02.10.14	0	1
G07660	SAMEA7157623	PRJEB39561	93.04	rpoC_Rv0668-p.Val483Gly	S450L	S450L	MDR compensated	L2	Europe_Russia_W148_Outbreak	Male	44	HIV+	16.09.14	0	1
G07661	SAMEA7157634	PRJEB39561	116.34	rpoC_Rv0668-p.Gly945Val	S450L	S450L	MDR compensated	L2	Central_Asia_outbreak	NA	NA	NA	19.11.14	0	0
G07662	SAMEA7157636	PRJEB39561	96.55	rpoC_Rv0668-p.Phe452Cys	S450L	S450L	MDR compensated	L2	Europe_Russia_W148_Outbreak	Male	64	HIV-	24.11.14	0	1
G07665	SAMEA7156819	PRJEB39561	114.51	rpoC_Rv0668-p.Val431Met	S450L	S450L	MDR compensated	L2	Central_Asia	Male	29	HIV-	12.12.14	0	1
G07666	SAMEA7157650	PRJEB39561	110.46	rpoB_Rv0667-p.Glu761Asp	S450L	S450L	MDR compensated	L2	Europe_Russia_W148_Outbreak	Male	20	HIV-	31.12.14	0	1
G07667	SAMEA7157661	PRJEB39561	118.57	NA	S450L	S450L	MDR	L2	Europe_Russia_W148_Outbreak	Male	17	HIV-	18.12.14	0	1
G07668	SAMEA7156887	PRJEB39561	86.59	rpoC_Rv0668-p.Gly332Arg	S450L	S450L	MDR compensated	L2	Central_Asia_outbreak	Male	40	HIV-	16.12.14	0	1
G07670	SAMEA7156406	PRJEB39561	85.37	rpoB_Rv0667-p.Ser450Phe	S450F	S450L	MDR compensated	L2	Europe_Russia_W148_Outbreak	NA	NA	NA	12.11.14	0	0
G07677	SAMEA7157619	PRJEB39561	107.81	NA	S450L	S450L	MDR	L2	Central_Asia_outbreak	Male	54	HIV-	08.10.14	0	1
G07678	SAMEA7156934	PRJEB39561	55.6	rpoC_Rv0668-p.Gly332Cys	S450L	S450L	MDR compensated	L2	Central_Asia	Male	45	NA	23.09.14	0	0
G07679	SAMEA7156662	PRJEB39561	109.43	rpoA_Rv3457c-p.Glu184Asp	S450L	S450L	MDR compensated	L2	Europe_Russia_W148_Outbreak	Male	46	HIV-	25.12.14	0	1
G07682	SAMEA7156846	PRJEB39561	123.1	NA	S450L	S450L	MDR	L2	Central_Asia_outbreak	Female	59	HIV-	25.08.14	0	1
G07684	SAMEA7157655	PRJEB39561	60.56	NA	S450L	S450L	MDR	L4	L4.2/Ural	Male	46	NA	19.12.14	0	0
G07685	SAMEA7156989	PRJEB39561	71.69	rpoB_Rv0667-p.Ser450Phe	S450F	S450L	MDR compensated	L2	Europe_Russia_W148_Outbreak	Male	34	HIV-	30.12.14	0	1
G07686	SAMEA7156980	PRJEB39561	102.27	NA	D435G;L430P	non S450L	MDR	L2	CladeA	Male	20	HIV-	17.12.14	0	1
G07689	SAMEA7157244	PRJEB39561	113.82	rpoB_Rv0667-p.Ser450Phe	S450F	S450L	MDR compensated	L2	Europe_Russia_W148_Outbreak	Male	37	HIV-	11.11.14	0	1
G07691	SAMEA7157252	PRJEB39561	94.85	rpoC_Rv0668-p.Ile491Thr	S450L	S450L	MDR compensated	L2	Europe_Russia_W148_Outbreak	Female	25	HIV-	31.12.14	0	1
G07692	SAMEA7157065	PRJEB39561	62.31	NA	H445L	non S450L	MDR	L4	L4.3/LAM	NA	NA	NA	30.10.14	0	0
G07693	SAMEA7157657	PRJEB39561	95.63	rpoB_Rv0667-p.Ser450Phe	S450F	S450L	MDR compensated	L2	Europe_Russia_W148_Outbreak	Female	67	HIV-	14.01.15	0	1
G07694	SAMEA7157181	PRJEB39561	55.3	rpoB_Rv0667-p.Arg827Leu	S450L	S450L	MDR compensated	L2	CladeA	Male	44	HIV+	20.11.14	0	1
G07695	SAMEA7157667	PRJEB39561	61.09	rpoC_Rv0668-p.Val483Ala	S450L	S450L	MDR compensated	L4	L4.10/PGG3	NA	NA	NA	13.01.15	0	0
G07696	SAMEA7157052	PRJEB39561	88.64	NA	H445C	non S450L	MDR	L4	L4.3/LAM	Male	57	HIV-	22.01.15	0	1
G07697	SAMEA7157632	PRJEB39561	141.75	NA	S450L	S450L	MDR	L2	Central_Asia	Male	34	HIV-	04.11.14	0	1
G07698	SAMEA7157659	PRJEB39561	92.56	rpoC_Rv0668-p.Val483Gly	S450L	S450L	MDR compensated	L4	L4.2/Ural	Male	51	HIV-	22.01.15	0	1
G07699	SAMEA7156613	PRJEB39561	108.39	rpoB_Rv0667-p.Leu731Pro	S450L	S450L	MDR compensated	L2	Europe_Russia_W148_Outbreak	Male	61	HIV-	20.02.15	0	1
G07700	SAMEA7157672	PRJEB39561	79.76	rpoC_Rv0668-p.Val483Ala	S450L	S450L	MDR compensated	L2	CladeA	Male	31	HIV-	24.02.15	0	1
G07701	SAMEA7157674	PRJEB39561	84.61	rpoC_Rv0668-p.Ala521Asp	S450L	S450L	MDR compensated	L2	Europe_Russia_W148_Outbreak	Male	49	HIV+	24.02.15	0	1
G07702	SAMEA7156750	PRJEB39561	102.76	rpoB_Rv0667-p.Ser450Phe	S450F	S450L	MDR compensated	L2	Europe_Russia_W148_Outbreak	Male	25	HIV-	10.02.15	0	1
G07703	SAMEA7157653	PRJEB39561	112.31	NA	S450L	S450L	MDR	L2	CladeA	Female	42	HIV-	06.01.15	0	1
G07704	SAMEA7156532	PRJEB39561	57.22	rpoC_Rv0668-p.Val483Gly	S450L	S450L	MDR compensated	L2	Central_Asia	Female	15	HIV-	06.01.15	0	1
G07705	SAMEA7157172	PRJEB39561	107.78	NA	D435V	non S450L	MDR	L2	Asia_Ancestral3	Male	32	HIV-	05.01.15	NA	0
G07706	SAMEA7156833	PRJEB39561	93.92	rpoC_Rv0668-p.Phe452Cys	S450L	S450L	MDR compensated	L2	Europe_Russia_W148_Outbreak	Female	24	HIV-	05.01.15	0	1
G07707	SAMEA7157032	PRJEB39561	74.17	rpoC_Rv0668-p.Asn698His	S450L	S450L	MDR compensated	L2	Europe_Russia_W148_Outbreak	Female	27	HIV-	26.01.15	0	1
G07708	SAMEA7156897	PRJEB39561	82.62	rpoB_Rv0667-p.Arg827Cys	S450L	S450L	MDR compensated	L2	Europe_Russia_W148_Outbreak	NA	NA	NA	02.02.15	0	0
G07710	SAMEA7157224	PRJEB39561	105.65	rpoB_Rv0667-p.Leu731Pro	S450L	S450L	MDR compensated	L2	Europe_Russia_W148_Outbreak	Male	44	HIV-	05.02.15	0	1
G07712	SAMEA7157055	PRJEB39561	97.47	NA	H445N;L452P	non S450L	MDR	L4	L4.5/Iran	Male	20	HIV-	06.02.15	0	1
G07713	SAMEA7157056	PRJEB39561	150.43	NA	H445N;L452P	non S450L	MDR	L4	L4.5/Iran	Female	42	HIV-	09.02.15	0	1
G07714	SAMEA7157631	PRJEB39561	166.91	NA	S450L	S450L	MDR	L2	Central_Asia_outbreak	Male	22	HIV-	31.10.14	0	1
G07715	SAMEA7157635	PRJEB39561	157.27	NA	S450L	S450L	MDR	L4	L4.10/PGG3	NA	NA	NA	21.11.14	0	0
G07716	SAMEA7157637	PRJEB39561	36.33	rpoC_Rv0668-p.Val483Ala	S450L	S450L	MDR compensated	L2	Europe_Russia_W148_Outbreak	Male	49	HIV-	27.11.14	0	1
G07717	SAMEA7157640	PRJEB39561	158.3	rpoB_Rv0667-p.Ser450Phe	S450F	S450L	MDR compensated	L2	Europe_Russia_W148_Outbreak	Male	48	HIV-	15.10.14	0	1
G07718	SAMEA7157073	PRJEB39561	157.72	rpoC_Rv0668-p.Leu516Pro	S450L	S450L	MDR compensated	L2	L2	Female	22	HIV-	12.12.14	0	1
G07719	SAMEA7157645	PRJEB39561	149.35	rpoC_Rv0668-p.Asn698Lys	S450L	S450L	MDR compensated	L2	Europe_Russia_W148_Outbreak	Male	26	HIV-	15.12.14	0	1
G07720	SAMEA7157113	PRJEB39561	117.95	rpoC_Rv0668-p.Phe452Cys	S450L	S450L	MDR compensated	L4	L4.3/LAM	Male	27	HIV-	30.01.15	0	1
G07722	SAMEA7156372	PRJEB39561	127.59	rpoB_Rv0667-p.Ser450Phe	S450F	S450L	MDR compensated	L2	Europe_Russia_W148_Outbreak	Male	36	HIV-	27.12.13	0	1
G07724	SAMEA7157615	PRJEB39561	123.96	rpoB_Rv0667-p.Ser450Phe	S450F	S450L	MDR compensated	L2	Europe_Russia_W148_Outbreak	Male	39	HIV-	24.09.14	0	1
G07725	SAMEA7156410	PRJEB39561	175.56	rpoB_Rv0667-p.Ser450Phe	S450F	S450L	MDR compensated	L2	Europe_Russia_W148_Outbreak	Male	45	HIV-	05.12.14	0	1
G07726	SAMEA7156412	PRJEB39561	164.42	rpoB_Rv0667-p.Ser450Phe	S450F	S450L	MDR compensated	L2	Europe_Russia_W148_Outbreak	Female	24	HIV-	09.12.14	0	1
G07727	SAMEA7156612	PRJEB39561	162.87	rpoB_Rv0667-p.Leu731Pro	S450L	S450L	MDR compensated	L2	Europe_Russia_W148_Outbreak	Male	60	HIV-	15.12.14	0	1
G07728	SAMEA7157646	PRJEB39561	123.69	rpoC_Rv0668-p.Val483Gly	S450L	S450L	MDR compensated	L2	Central_Asia	Female	24	HIV-	15.12.14	0	1
G07729	SAMEA7157639	PRJEB39561	124.24	rpoC_Rv0668-p.Val483Gly	S450L	S450L	MDR compensated	L2	Central_Asia	Male	51	HIV-	06.11.14	0	1
G07730	SAMEA7156530	PRJEB39561	135.2	rpoC_Rv0668-p.Val483Gly	S450L	S450L	MDR compensated	L2	Central_Asia	Male	29	NA	17.12.14	0	0
G07731	SAMEA7157647	PRJEB39561	139.43	NA	S450L	S450L	MDR	L4	L4.10/PGG3	Male	59	HIV-	09.12.14	0	1
G07732	SAMEA7157648	PRJEB39561	59.31	rpoC_Rv0668-p.Gly332Cys	S450L	S450L	MDR compensated	L2	Central_Asia	NA	NA	NA	22.12.14	0	0
G07733	SAMEA7156414	PRJEB39561	70.19	rpoB_Rv0667-p.Ser450Phe	S450F	S450L	MDR compensated	L2	Europe_Russia_W148_Outbreak	Male	27	HIV-	25.12.14	1	1
G07734	SAMEA7156416	PRJEB39561	45.82	rpoB_Rv0667-p.Ser450Phe	S450F	S450L	MDR compensated	L2	Europe_Russia_W148_Outbreak	Male	27	HIV-	21.01.15	0	1
G07735	SAMEA7157652	PRJEB39561	127.13	NA	S450L	S450L	MDR	L4	L4.2/Ural	Female	69	HIV-	11.12.14	0	1
G07736	SAMEA7157662	PRJEB39561	113.1	NA	S450L	S450L	MDR	L2	Central_Asia_outbreak	NA	NA	NA	27.01.15	0	0
G07737	SAMEA7156417	PRJEB39561	37.25	rpoB_Rv0667-p.Ser450Phe	S450F	S450L	MDR compensated	L2	Europe_Russia_W148_Outbreak	Male	26	HIV-	28.01.15	0	1
G07738	SAMEA7157133	PRJEB39561	120.9	rpoB_Rv0667-p.Val496Ala	S450L	S450L	MDR compensated	L2	Europe_Russia_W148_Outbreak	Male	49	HIV-	28.01.15	0	1
G07739	SAMEA7157053	PRJEB39561	139.25	NA	H445C	non S450L	MDR	L4	L4.3/LAM	Female	35	NA	20.01.15	0	0
G07741	SAMEA7157658	PRJEB39561	89.62	rpoB_Rv0667-p.Val496Ala	S450L	S450L	MDR compensated	L2	Europe_Russia_W148_Outbreak	Male	35	HIV+	16.01.15	0	1
G07742	SAMEA7157665	PRJEB39561	107.39	rpoA_Rv3457c-p.Gly31Ser	S450L	S450L	MDR compensated	L2	Central_Asia_outbreak	Male	46	NA	17.12.14	0	0
G07744	SAMEA7156669	PRJEB39561	85.79	rpoC_Rv0668-p.Val483Gly	S450L	S450L	MDR compensated	L2	Central_Asia	Male	28	HIV-	14.01.15	0	1
G07745	SAMEA7157209	PRJEB39561	48.6	rpoC_Rv0668-p.Asp485Asn	S450L	S450L	MDR compensated	L2	Europe_Russia_W148_Outbreak	Male	4	HIV+	09.01.14	1	1
G07746	SAMEA7156527	PRJEB39561	161.57	rpoC_Rv0668-p.Val483Gly	S450L	S450L	MDR compensated	L2	Central_Asia	NA	NA	NA	12.09.14	0	0
G07747	SAMEA7156834	PRJEB39561	136.69	rpoC_Rv0668-p.Phe452Cys	S450L	S450L	MDR compensated	L2	Europe_Russia_W148_Outbreak	Female	33	HIV-	13.02.15	0	1
G07749	SAMEA7157684	PRJEB39561	137.97	NA	S450L	S450L	MDR	L2	Europe_Russia_W148_Outbreak	NA	NA	NA	27.03.15	0	0
G07750	SAMEA7157165	PRJEB39561	93.11	rpoC_Rv0668-p.Val483Gly	S450L	S450L	MDR compensated	L2	Central_Asia	NA	NA	NA	01.04.15	0	0
G07751	SAMEA7156936	PRJEB39561	146.2	rpoC_Rv0668-p.Gly332Cys	S450L	S450L	MDR compensated	L2	Central_Asia	Male	58	NA	23.02.15	0	0
G07752	SAMEA7157058	PRJEB39561	137.37	rpoC_Rv0668-p.Ile491Val	S450L	S450L	MDR compensated	L2	Central_Asia_outbreak	Female	32	HIV-	03.04.15	0	1
G07753	SAMEA7157002	PRJEB39561	159.34	rpoC_Rv0668-p.Phe831Ser	S450L	S450L	MDR compensated	L4	L4.10/PGG3	NA	NA	NA	15.04.15	0	0
G07754	SAMEA7157656	PRJEB39561	178.18	rpoB_Rv0667-p.Leu731Pro	S450L	S450L	MDR compensated	L2	Europe_Russia_W148_Outbreak	Male	34	HIV-	14.01.15	0	1
G07755	SAMEA7157048	PRJEB39561	71.92	rpoC_Rv0668-p.Ala492Val	S450L	S450L	MDR compensated	L2	Europe_Russia_W148_Outbreak	Male	35	HIV-	19.12.14	0	1
G07756	SAMEA7157000	PRJEB39561	88.5	rpoC_Rv0668-p.Phe831Ser	S450L	S450L	MDR compensated	L4	L4.10/PGG3	NA	NA	NA	14.01.15	0	0
G07757	SAMEA7156874	PRJEB39561	42.89	NA	H445N;L430P	non S450L	MDR	L2	CladeA	Male	46	NA	08.01.15	0	0
G07758	SAMEA7157649	PRJEB39561	112.34	rpoC_Rv0668-p.Val517Leu	S450L	S450L	MDR compensated	L2	Europe_Russia_W148_Outbreak	Male	53	HIV-	23.12.14	0	1
G07759	SAMEA7157256	PRJEB39561	73.56	NA	S450L	S450L	MDR	L2	Central_Asia	NA	NA	NA	21.11.14	0	0
G07760	SAMEA7156409	PRJEB39561	91.59	rpoB_Rv0667-p.Ser450Phe	S450F	S450L	MDR compensated	L2	Europe_Russia_W148_Outbreak	Female	30	HIV-	13.11.14	0	1
G07761	SAMEA7156537	PRJEB39561	114.75	rpoC_Rv0668-p.Val483Gly	S450L	S450L	MDR compensated	L2	Central_Asia	Male	41	HIV-	23.03.15	0	1
G07762	SAMEA7157258	PRJEB39561	94.88	rpoC_Rv0668-p.Val483Gly	S450L	S450L	MDR compensated	L2	Central_Asia_outbreak	Male	24	HIV-	23.02.15	0	1
G07763	SAMEA7157675	PRJEB39561	31.9	rpoC_Rv0668-p.Asp485Tyr	S450L	S450L	MDR compensated	L2	Europe_Russia_W148_Outbreak	Female	61	HIV-	25.02.15	0	1
G07764	SAMEA7157262	PRJEB39561	67.02	rpoA_Rv3457c-p.Ala180Val	S450L	S450L	MDR compensated	L2	Europe_Russia_W148_Outbreak	Male	47	HIV-	23.03.15	0	1
G07765	SAMEA7157694	PRJEB39561	58.56	NA	S450L	S450L	MDR	L2	Central_Asia_outbreak	Male	50	HIV-	13.03.15	0	1
G07766	SAMEA7157019	PRJEB39561	83.25	NA	S450L	S450L	MDR	L2	Europe_Russia_W148_Outbreak	Male	29	HIV-	05.02.15	0	1
G07767	SAMEA7157676	PRJEB39561	99.59	rpoB_Rv0667-p.Ser450Gly	S450W	non S450L	MDR compensated	L2	L2	Male	40	HIV-	06.03.15	0	1
G07768	SAMEA7156415	PRJEB39561	146.59	rpoB_Rv0667-p.Ser450Phe	S450F	S450L	MDR compensated	L2	Europe_Russia_W148_Outbreak	Male	47	HIV-	15.01.15	0	1
G07769	SAMEA7156533	PRJEB39561	134.8	rpoC_Rv0668-p.Val483Gly	S450L	S450L	MDR compensated	L2	Central_Asia	Male	38	HIV-	16.01.15	0	1
G07770	SAMEA7157663	PRJEB39561	99.17	NA	S450L	S450L	MDR	L2	Europe_Russia_W148_Outbreak	NA	NA	NA	28.01.15	0	0
G07776	SAMEA7157670	PRJEB39561	63.3	rpoC_Rv0668-p.Val483Gly	S450L	S450L	MDR compensated	L2	Central_Asia	Male	19	HIV-	13.02.15	0	1
G07777	SAMEA7157671	PRJEB39561	114.14	rpoC_Rv0668-p.Ile491Thr	S450L	S450L	MDR compensated	L2	Central_Asia_outbreak	Male	33	HIV-	19.02.15	0	1
G07778	SAMEA7156535	PRJEB39561	78.35	rpoC_Rv0668-p.Val483Gly	S450L	S450L	MDR compensated	L2	Central_Asia	Female	38	HIV-	19.02.15	0	1
G07779	SAMEA7156681	PRJEB39561	77.41	rpoC_Rv0668-p.Val483Gly	S450L	S450L	MDR compensated	L2	Central_Asia	Male	43	HIV-	24.02.15	0	1
G07780	SAMEA7157673	PRJEB39561	89.59	rpoC_Rv0668-p.His525Asn	S450L	S450L	MDR compensated	L2	Europe_Russia_W148_Outbreak	Male	64	HIV-	24.02.15	0	1
G07781	SAMEA7156418	PRJEB39561	116.68	rpoB_Rv0667-p.Ser450Phe	S450F	S450L	MDR compensated	L2	Europe_Russia_W148_Outbreak	Male	28	HIV-	04.03.15	0	1
G07782	SAMEA7156585	PRJEB39561	95.98	NA	S450L	S450L	MDR	L2	Europe_Russia_W148_Outbreak	Male	44	HIV-	06.03.15	0	1
G07783	SAMEA7157686	PRJEB39561	62.19	rpoC_Rv0668-p.Val483Gly	S450L	S450L	MDR compensated	L2	Central_Asia	Male	30	HIV-	15.04.15	0	1
G07785	SAMEA7156487	PRJEB39561	82.52	rpoC_Rv0668-p.Val483Gly	S450L	S450L	MDR compensated	L2	CladeA	Male	60	HIV-	31.03.15	0	1
G07786	SAMEA7157638	PRJEB39561	114.41	NA	S450L	S450L	MDR	L4	L4.3/LAM	NA	NA	NA	28.11.14	0	0
G07787	SAMEA7157651	PRJEB39561	103.34	rpoC_Rv0668-p.Val483Gly	S450L	S450L	MDR compensated	L2	Central_Asia	Male	57	HIV-	24.12.14	0	1
G07788	SAMEA7157654	PRJEB39561	110.86	NA	S450L	S450L	MDR	L2	Central_Asia_outbreak	Female	48	HIV-	12.01.15	0	1
G07789	SAMEA7157001	PRJEB39561	84.18	rpoC_Rv0668-p.Phe831Ser	S450L	S450L	MDR compensated	L4	L4.10/PGG3	NA	NA	NA	24.12.14	0	0
G07791	SAMEA7157690	PRJEB39561	92.35	rpoC_Rv0668-p.Asp485Tyr	S450L	S450L	MDR compensated	L2	Europe_Russia_W148_Outbreak	Male	35	HIV-	17.04.15	0	1
G07792	SAMEA7157049	PRJEB39561	115.31	rpoC_Rv0668-p.Ala492Val	S450L	S450L	MDR compensated	L2	Europe_Russia_W148_Outbreak	Male	48	HIV-	07.04.15	0	1
G07793	SAMEA7156587	PRJEB39561	68.39	NA	S450L	S450L	MDR	L2	Europe_Russia_W148_Outbreak	Male	31	HIV-	05.05.15	0	1
G07794	SAMEA7156539	PRJEB39561	201.87	rpoC_Rv0668-p.Val483Gly	S450L	S450L	MDR compensated	L2	Central_Asia	Male	23	HIV-	05.05.15	0	1
G07795	SAMEA7157687	PRJEB39561	235.31	rpoC_Rv0668-p.Asp485Asn	S450L	S450L	MDR compensated	L2	Asia_Ancestral2	Female	50	HIV-	15.04.15	NA	0
G07796	SAMEA7156614	PRJEB39561	111.99	rpoB_Rv0667-p.Leu731Pro	S450L	S450L	MDR compensated	L2	Europe_Russia_W148_Outbreak	Male	22	HIV-	08.05.15	0	1
G07797	SAMEA7156986	PRJEB39561	119.78	rpoC_Rv0668-p.Val483Gly	S450L	S450L	MDR compensated	L2	Central_Asia	Male	56	HIV-	11.05.15	0	1
G07798	SAMEA7156534	PRJEB39561	121.75	rpoC_Rv0668-p.Val483Gly	S450L	S450L	MDR compensated	L2	Central_Asia	Male	42	HIV-	12.01.15	0	1
G07799	SAMEA7156935	PRJEB39561	233.23	rpoC_Rv0668-p.Gly332Cys	S450L	S450L	MDR compensated	L2	Central_Asia	Male	39	HIV-	27.02.15	0	1
G07800	SAMEA7156762	PRJEB39561	121.46	rpoC_Rv0668-p.Val483Gly	S450L	S450L	MDR compensated	L2	Central_Asia	Female	20	HIV-	11.03.15	0	1
G07801	SAMEA7156536	PRJEB39561	107.73	rpoC_Rv0668-p.Val483Gly	S450L	S450L	MDR compensated	L2	Central_Asia	Male	23	NA	19.03.15	0	0
G07802	SAMEA7157681	PRJEB39561	85.67	rpoC_Rv0668-p.Ile491Thr	S450L	S450L	MDR compensated	L2	Europe_Russia_W148_Outbreak	Male	45	HIV-	24.03.15	0	1
G07803	SAMEA7157683	PRJEB39561	105.05	rpoC_Rv0668-p.Val483Gly	S450L	S450L	MDR compensated	L2	Central_Asia	Male	38	HIV-	26.03.15	0	1
G07804	SAMEA7156694	PRJEB39561	95.9	rpoC_Rv0668-p.Val483Gly	S450L	S450L	MDR compensated	L2	Central_Asia	Female	67	NA	07.04.15	0	0
G07805	SAMEA7156730	PRJEB39561	87.92	rpoC_Rv0668-p.His525Asn	S450L	S450L	MDR compensated	L4	L4.2/Ural	Male	28	HIV-	03.04.15	1	1
G07807	SAMEA7157194	PRJEB39561	80.14	rpoB_Rv0667-p.Arg827Leu	S450L	S450L	MDR compensated	L2	CladeA	Female	32	HIV-	08.04.15	0	1
G07808	SAMEA7157259	PRJEB39561	75.74	rpoC_Rv0668-p.Val483Gly	S450L	S450L	MDR compensated	L2	Central_Asia_outbreak	Male	24	HIV-	03.04.15	0	1
G07809	SAMEA7156799	PRJEB39561	53.65	rpoC_Rv0668-p.Val483Gly	S450L	S450L	MDR compensated	L2	CladeA	Male	65	NA	30.01.15	0	0
G07810	SAMEA7157666	PRJEB39561	84.47	rpoC_Rv0668-p.Val483Gly	S450L	S450L	MDR compensated	L2	Central_Asia	Female	39	NA	04.02.15	0	0
G07811	SAMEA7157678	PRJEB39561	86.65	rpoC_Rv0668-p.Phe452Cys	S450L	S450L	MDR compensated	L2	Europe_Russia_W148_Outbreak	Male	35	HIV-	12.03.15	0	1
G07812	SAMEA7156419	PRJEB39561	93.68	rpoB_Rv0667-p.Ser450Phe	S450F	S450L	MDR compensated	L2	Europe_Russia_W148_Outbreak	Male	38	HIV-	10.03.15	0	1
G07813	SAMEA7157029	PRJEB39561	79.98	NA	S450L	S450L	MDR	L2	Central_Asia	Male	24	NA	27.03.15	1	0
G07814	SAMEA7156709	PRJEB39561	87.65	rpoC_Rv0668-p.Val483Ala	S450L	S450L	MDR compensated	L2	CladeA	Male	32	HIV-	01.04.15	0	1
G07815	SAMEA7156820	PRJEB39561	97.6	rpoA_Rv3457c-p.Val183Gly	S450L	S450L	MDR compensated	L2	Central_Asia	Male	22	HIV-	30.03.15	0	1
G07816	SAMEA7157682	PRJEB39561	87.94	rpoC_Rv0668-p.Val1252Leu	S450L	S450L	MDR compensated	L2	Europe_Russia_W148_Outbreak	Male	26	HIV-	24.03.15	0	1
G07818	SAMEA7157260	PRJEB39561	102.73	rpoC_Rv0668-p.Phe452Cys	S450L	S450L	MDR compensated	L2	Europe_Russia_W148_Outbreak	Male	42	NA	10.03.15	0	0
G07819	SAMEA7157677	PRJEB39561	53.17	NA	Q432K	non S450L	MDR	L4	L4.3/LAM	Female	31	HIV-	10.03.15	0	1
G07821	SAMEA7156538	PRJEB39561	104	rpoC_Rv0668-p.Val483Gly	S450L	S450L	MDR compensated	L2	Central_Asia	Male	41	HIV-	08.04.15	0	1
G07822	SAMEA7157693	PRJEB39561	92.92	NA	H445D	non S450L	MDR	L4	L4.3/LAM	Male	47	HIV-	21.04.15	0	1
G07823	SAMEA7157526	PRJEB39561	96.22	rpoB_Rv0667-p.Gln409Arg	S450L	S450L	MDR compensated	L4	L4.3/LAM	Male	39	HIV-	20.01.14	0	1
G07824	SAMEA7157215	PRJEB39561	98.77	rpoC_Rv0668-p.Arg459Trp	S450L	S450L	MDR compensated	L2	Central_Asia	Female	32	HIV-	21.01.14	0	1
G07825	SAMEA7157642	PRJEB39561	122.67	NA	S450L	S450L	MDR	L2	Central_Asia	Female	25	HIV-	09.12.14	0	1
G07826	SAMEA7157264	PRJEB39561	141.75	rpoA_Rv3457c-p.Val183Gly	S450L	S450L	MDR compensated	L2	L2	Male	37	HIV-	27.05.15	1	1
G07827	SAMEA7157266	PRJEB39561	127.59	rpoC_Rv0668-p.Asn698Lys	S450L	S450L	MDR compensated	L2	Europe_Russia_W148_Outbreak	Male	39	HIV-	09.06.15	1	1
G07828	SAMEA7157050	PRJEB39561	145.43	rpoC_Rv0668-p.Ala492Val	S450L	S450L	MDR compensated	L2	Europe_Russia_W148_Outbreak	Male	21	HIV-	14.04.15	0	1
G07829	SAMEA7157059	PRJEB39561	111.25	rpoC_Rv0668-p.Ile491Val	S450L	S450L	MDR compensated	L2	Central_Asia_outbreak	Male	56	HIV-	14.05.15	0	1
G07830	SAMEA7157699	PRJEB39561	151.52	rpoC_Rv0668-p.Val483Gly	S450L	S450L	MDR compensated	L2	Central_Asia	Male	55	HIV-	22.05.15	0	1
G07831	SAMEA7156802	PRJEB39561	115.77	rpoC_Rv0668-p.Val483Gly	S450L	S450L	MDR compensated	L2	Central_Asia	Female	26	HIV-	20.05.15	0	1
G07833	SAMEA7157679	PRJEB39561	112.25	rpoC_Rv0668-p.Asp747Ala	I491F	non S450L	MDR compensated	L2	Central_Asia	Male	32	HIV-	12.03.15	0	1
G07834	SAMEA7156904	PRJEB39561	129.49	rpoC_Rv0668-p.Asn698His	S450L	S450L	MDR compensated	L2	Europe_Russia_W148_Outbreak	Male	44	HIV-	01.04.15	0	1
G07835	SAMEA7156421	PRJEB39561	103.73	rpoB_Rv0667-p.Ser450Phe	S450F	S450L	MDR compensated	L2	Europe_Russia_W148_Outbreak	NA	NA	NA	04.05.15	0	0
G07836	SAMEA7157701	PRJEB39561	88.66	NA	D435V	non S450L	MDR	L4	L4.3/LAM	Male	37	HIV-	29.04.15	0	1
G07837	SAMEA7157680	PRJEB39561	106.37	NA	L452P	non S450L	MDR	L2	Europe_Russia_W148_Outbreak	Female	26	HIV-	16.03.15	0	1
G07838	SAMEA7157695	PRJEB39561	110.33	NA	S450L	S450L	MDR	L2	Central_Asia_outbreak	Male	41	HIV-	06.04.15	0	1
G07839	SAMEA7156586	PRJEB39561	113.55	NA	S450L	S450L	MDR	L2	Europe_Russia_W148_Outbreak	Male	45	HIV-	31.03.15	0	1
G07840	SAMEA7157688	PRJEB39561	77.77	rpoA_Rv3457c-p.Ala180Val	S450L	S450L	MDR compensated	L2	Europe_Russia_W148_Outbreak	Female	17	HIV-	15.04.15	0	1
G07841	SAMEA7157689	PRJEB39561	120.48	rpoB_Rv0667-p.Glu761Asp	S450L	S450L	MDR compensated	L2	CladeA	Male	34	HIV-	16.04.15	0	1
G07842	SAMEA7157696	PRJEB39561	109.76	NA	H445D	non S450L	MDR	L4	L4.3/LAM	Male	51	HIV-	13.05.15	0	1
G07844	SAMEA12850738	PRJEB39561	104.27	rpoA_Rv3457c-p.Thr187Ala	S450L	S450L	MDR compensated	L2	Europe_Russia_W148_Outbreak	Male	47	HIV-	22.05.15	0	1
G07845	SAMEA7156735	PRJEB39561	84	rpoC_Rv0668-p.Val517Ala	S450L	S450L	MDR compensated	L2	Europe_Russia_W148_Outbreak	Male	48	HIV-	27.05.15	0	1
G07846	SAMEA7157700	PRJEB39561	92.94	rpoB_Rv0667-p.Pro45Arg	S450L	S450L	MDR compensated	L2	Europe_Russia_W148_Outbreak	Female	66	HIV-	27.05.15	0	1
G07847	SAMEA7156422	PRJEB39561	86.62	rpoB_Rv0667-p.Ser450Phe	S450F	S450L	MDR compensated	L2	Europe_Russia_W148_Outbreak	Male	64	HIV-	05.06.15	0	1
G07848	SAMEA7156778	PRJEB39561	88.85	rpoC_Rv0668-p.Val483Gly	S450L	S450L	MDR compensated	L2	Central_Asia	Male	43	HIV-	14.04.15	0	1
G07849	SAMEA7156573	PRJEB39561	115.44	rpoA_Rv3457c-p.Glu184Asp	S450L	S450L	MDR compensated	L2	Europe_Russia_W148_Outbreak	Male	45	HIV-	13.05.15	0	1
G07850	SAMEA7157724	PRJEB39561	105.29	rpoC_Rv0668-p.Pro1040Arg	S450L	S450L	MDR compensated	L2	Europe_Russia_W148_Outbreak	Male	47	HIV+	18.06.15	0	1
G07851	SAMEA7157196	PRJEB39561	106.06	NA	D435G;L430P	non S450L	MDR	L2	CladeA	Female	33	NA	20.04.15	0	0
G07853	SAMEA7156937	PRJEB39561	105.32	rpoC_Rv0668-p.Gly332Cys	S450L	S450L	MDR compensated	L2	Central_Asia	Male	19	HIV-	08.05.15	0	1
G07855	SAMEA7157698	PRJEB39561	106.38	rpoC_Rv0668-p.Gly332Cys	S450L	S450L	MDR compensated	L2	Central_Asia	Female	32	HIV-	15.05.15	0	1
G07856	SAMEA7156742	PRJEB39561	90.55	rpoC_Rv0668-p.Val517Leu	S450L	S450L	MDR compensated	L2	Europe_Russia_W148_Outbreak	Male	50	HIV-	21.05.15	0	1
G07857	SAMEA7157715	PRJEB39561	365.11	NA	S450L	S450L	MDR	L2	Europe_Russia_W148_Outbreak	Male	52	HIV-	05.05.15	0	1
G07860	SAMEA7156540	PRJEB39561	114.67	rpoC_Rv0668-p.Val483Gly	S450L	S450L	MDR compensated	L2	Central_Asia	Male	53	HIV+	22.05.15	0	1
G07861	SAMEA7156543	PRJEB39561	105.74	rpoC_Rv0668-p.Val483Gly	S450L	S450L	MDR compensated	L2	Central_Asia	Male	40	HIV-	29.05.15	0	1
G07862	SAMEA7157704	PRJEB39561	119.67	rpoC_Rv0668-p.Val483Gly	S450L	S450L	MDR compensated	L2	Central_Asia	Male	49	HIV-	08.06.15	0	1
G07863	SAMEA7156544	PRJEB39561	116.67	rpoC_Rv0668-p.Val483Gly	S450L	S450L	MDR compensated	L2	Central_Asia	Male	25	HIV-	16.06.15	0	1
G07864	SAMEA7156424	PRJEB39561	110.79	rpoB_Rv0667-p.Ser450Phe	S450F	S450L	MDR compensated	L2	Europe_Russia_W148_Outbreak	Male	28	HIV-	01.07.15	0	1
G07865	SAMEA7156420	PRJEB39561	60.18	rpoB_Rv0667-p.Ser450Phe	S450F	S450L	MDR compensated	L2	Europe_Russia_W148_Outbreak	Male	49	HIV-	20.04.15	0	1
G07866	SAMEA7156714	PRJEB39561	98.03	NA	L452P	non S450L	MDR	L2	Europe_Russia_W148_Outbreak	Male	38	HIV+	01.06.15	0	1
G07867	SAMEA7156682	PRJEB39561	90.35	rpoC_Rv0668-p.Val483Gly	S450L	S450L	MDR compensated	L2	Central_Asia	Male	31	HIV-	30.03.15	0	1
G07868	SAMEA7157708	PRJEB39561	107.05	rpoB_Rv0667-p.Leu731Pro	S450L	S450L	MDR compensated	L2	Europe_Russia_W148_Outbreak	Female	79	HIV-	19.06.15	0	1
G07869	SAMEA7157707	PRJEB39561	84.67	rpoA_Rv3457c-p.Glu184Asp	S450L	S450L	MDR compensated	L2	Europe_Russia_W148_Outbreak	Female	62	HIV-	16.06.15	0	1
G07870	SAMEA7156905	PRJEB39561	86.28	rpoC_Rv0668-p.Asn698His	S450L	S450L	MDR compensated	L2	Europe_Russia_W148_Outbreak	NA	NA	NA	16.04.15	0	0
G07871	SAMEA7157020	PRJEB39561	79.17	NA	S450L	S450L	MDR	L2	Europe_Russia_W148_Outbreak	Male	44	HIV-	28.04.15	0	1
G07872	SAMEA7156743	PRJEB39561	77.12	rpoC_Rv0668-p.Val517Leu	S450L	S450L	MDR compensated	L2	Europe_Russia_W148_Outbreak	Male	38	HIV-	11.05.15	0	1
G07873	SAMEA7156963	PRJEB39561	89.25	NA	S450L	S450L	MDR	L2	Central_Asia	Male	32	HIV-	22.05.15	0	1
G07874	SAMEA7156908	PRJEB39561	85.22	NA	S450L	S450L	MDR	L2	Central_Asia	Female	74	HIV-	09.06.15	NA	0
G07875	SAMEA7156471	PRJEB39561	124.63	rpoC_Rv0668-p.Asn698His	S450L	S450L	MDR compensated	L2	Europe_Russia_W148_Outbreak	Female	25	HIV-	02.07.15	0	1
G07876	SAMEA7156425	PRJEB39561	31.28	rpoB_Rv0667-p.Ser450Phe	S450F	S450L	MDR compensated	L2	Europe_Russia_W148_Outbreak	Female	22	HIV-	02.07.15	0	1
G07878	SAMEA7156589	PRJEB39561	54.07	NA	S450L	S450L	MDR	L2	Europe_Russia_W148_Outbreak	Male	52	HIV-	17.07.15	0	1
G07879	SAMEA7156541	PRJEB39561	90.06	rpoC_Rv0668-p.Val483Gly	S450L	S450L	MDR compensated	L2	Central_Asia	NA	NA	NA	25.05.15	0	0
G07880	SAMEA7156768	PRJEB39561	103.22	NA	S450L	S450L	MDR	L2	Central_Asia	Male	46	HIV-	02.06.15	0	1
G07881	SAMEA7156426	PRJEB39561	111.38	rpoB_Rv0667-p.Ser450Phe	S450F	S450L	MDR compensated	L2	Europe_Russia_W148_Outbreak	Female	21	HIV-	20.07.15	0	1
G07882	SAMEA7157722	PRJEB39561	125.14	rpoC_Rv0668-p.Asn698Ser	S450L	S450L	MDR compensated	L2	Europe_Russia_W148_Outbreak	Male	38	HIV-	27.07.15	0	1
G07883	SAMEA7157726	PRJEB39561	102.79	NA	H445L	non S450L	MDR	L4	L4.3/LAM	Male	38	HIV-	24.07.15	0	1
G07884	SAMEA7157705	PRJEB39561	137.61	NA	H445Y	non S450L	MDR	L2	Europe_Russia_W148_Outbreak	Male	55	HIV-	15.05.15	0	1
G07885	SAMEA7156542	PRJEB39561	120.74	rpoC_Rv0668-p.Val483Gly	S450L	S450L	MDR compensated	L2	Central_Asia	Male	20	HIV-	28.05.15	0	1
G07886	SAMEA7157697	PRJEB39561	108.29	rpoA_Rv3457c-p.Gly31Ala	S450L	S450L	MDR compensated	L2	Europe_Russia_W148_Outbreak	NA	NA	NA	14.05.15	0	0
G07887	SAMEA7157709	PRJEB39561	95.27	NA	D435V	non S450L	MDR	L2	CladeA	Female	27	HIV-	30.06.15	0	1
G07888	SAMEA7157711	PRJEB39561	96.44	NA	H445D	non S450L	MDR	L4	L4.3/LAM	Male	54	HIV-	06.07.15	0	1
G07889	SAMEA7157716	PRJEB39561	106.29	rpoC_Rv0668-p.Val483Gly	S450L	S450L	MDR compensated	L2	Central_Asia	Male	74	NA	16.07.15	0	0
G07890	SAMEA7157720	PRJEB39561	104.82	NA	D435Y	non S450L	MDR	L4	L4.10/PGG3	Male	48	HIV-	27.07.15	0	1
G07891	SAMEA7157105	PRJEB39561	101.15	rpoC_Rv0668-p.Val483Ala	S450L	S450L	MDR compensated	L4	L4.3/LAM	Male	35	HIV+	04.08.15	0	1
G07892	SAMEA7157733	PRJEB39561	94.33	NA	D435V	non S450L	MDR	L4	L4.10/PGG3	NA	NA	NA	12.08.15	0	0
G07893	SAMEA7157230	PRJEB39561	89	rpoB_Rv0667-p.Met434Val	L430P	non S450L	MDR compensated	L2	CladeA	Male	36	HIV+	11.06.15	0	1
G07894	SAMEA7156588	PRJEB39561	113.67	NA	S450L	S450L	MDR	L2	Europe_Russia_W148_Outbreak	Female	19	HIV-	02.07.15	0	1
G07895	SAMEA7156646	PRJEB39561	91.05	NA	S450L	S450L	MDR	L2	Central_Asia	Male	41	HIV-	06.07.15	0	1
G07896	SAMEA7156909	PRJEB39561	110.56	NA	S450L	S450L	MDR	L2	Central_Asia	Male	16	HIV-	10.06.15	NA	0
G07897	SAMEA7156545	PRJEB39561	86.84	rpoC_Rv0668-p.Val483Gly	S450L	S450L	MDR compensated	L2	Central_Asia	Male	36	HIV-	30.06.15	0	1
G07898	SAMEA7157024	PRJEB39561	98.41	NA	S450L	S450L	MDR	L2	Central_Asia	Female	21	HIV-	03.08.15	0	1
G07899	SAMEA7156907	PRJEB39561	91.88	NA	S450L	S450L	MDR	L2	Central_Asia	Male	51	HIV-	28.05.15	NA	0
G07900	SAMEA7157712	PRJEB39561	100.83	NA	S450L	S450L	MDR	L4	L4.2/Ural	Female	50	HIV-	06.07.15	0	1
G07901	SAMEA7157023	PRJEB39561	92.07	NA	S450L	S450L	MDR	L2	Central_Asia	Male	52	HIV-	22.07.15	0	1
G07903	SAMEA7157685	PRJEB39561	238.53	rpoC_Rv0668-p.Val517Leu	S450L	S450L	MDR compensated	L4	L4.3/LAM	Male	66	HIV-	30.03.15	0	1
G07904	SAMEA7157691	PRJEB39561	67.18	rpoB_Rv0667-p.Ser450Phe	S450F	S450L	MDR compensated	L2	Europe_Russia_W148_Outbreak	Male	30	HIV-	17.04.15	0	1
G07905	SAMEA7157706	PRJEB39561	112.67	rpoB_Rv0667-p.Glu761Asp	S450L	S450L	MDR compensated	L2	CladeA	Male	45	HIV+	18.05.15	0	1
G07906	SAMEA7157101	PRJEB39561	100.58	rpoC_Rv0668-p.Val483Gly	S450L	S450L	MDR compensated	L2	Central_Asia	Female	47	HIV-	23.07.15	0	1
G07907	SAMEA7156427	PRJEB39561	114.52	rpoB_Rv0667-p.Ser450Phe	S450F	S450L	MDR compensated	L2	Europe_Russia_W148_Outbreak	Female	18	HIV-	27.07.15	0	1
G07908	SAMEA7156428	PRJEB39561	94.29	rpoB_Rv0667-p.Ser450Phe	S450F	S450L	MDR compensated	L2	Europe_Russia_W148_Outbreak	Female	28	HIV-	03.08.15	0	1
G07909	SAMEA7157725	PRJEB39561	95.05	rpoB_Rv0667-p.Arg827His	S450L	S450L	MDR compensated	L2	Central_Asia	Male	32	HIV-	03.08.15	0	1
G07910	SAMEA7157003	PRJEB39561	126.75	rpoC_Rv0668-p.Phe831Ser	S450L	S450L	MDR compensated	L4	L4.10/PGG3	Female	30	HIV-	04.08.15	0	1
G07911	SAMEA7156429	PRJEB39561	62.74	rpoB_Rv0667-p.Ser450Phe	S450F	S450L	MDR compensated	L2	Europe_Russia_W148_Outbreak	Male	50	HIV-	05.08.15	0	1
G07912	SAMEA7156821	PRJEB39561	109.07	rpoC_Rv0668-p.Val431Met	S450L	S450L	MDR compensated	L2	Central_Asia	Male	27	HIV-	17.08.15	0	1
G07913	SAMEA7156432	PRJEB39561	110.45	rpoB_Rv0667-p.Ser450Phe	S450F	S450L	MDR compensated	L2	Europe_Russia_W148_Outbreak	Male	64	HIV-	03.08.15	0	1
G07914	SAMEA7156710	PRJEB39561	100.27	rpoC_Rv0668-p.Val483Ala	S450L	S450L	MDR compensated	L2	CladeA	Male	27	HIV-	01.09.15	0	1
G07916	SAMEA7157737	PRJEB39561	106	rpoA_Rv3457c-p.Thr187Ala	S450L	S450L	MDR compensated	L2	Europe_Russia_W148_Outbreak	Female	24	HIV-	08.09.15	0	1
G07917	SAMEA7157060	PRJEB39561	91.04	rpoC_Rv0668-p.Ile491Val	S450L	S450L	MDR compensated	L2	Central_Asia_outbreak	NA	NA	NA	16.07.15	0	0
G07918	SAMEA7157747	PRJEB39561	106.21	NA	D435V	non S450L	MDR	L2	Central_Asia	Male	53	HIV-	04.09.15	0	1
G07920	SAMEA7157702	PRJEB39561	102.13	rpoB_Rv0667-p.Glu761Asp	S450L	S450L	MDR compensated	L2	CladeA	Male	51	HIV+	05.06.15	0	1
G07921	SAMEA7157710	PRJEB39561	112.17	rpoC_Rv0668-p.Val483Gly	S450L	S450L	MDR compensated	L2	Central_Asia	Male	39	HIV+	06.07.15	0	1
G07922	SAMEA7157714	PRJEB39561	77.33	rpoB_Rv0667-p.Arg827His	S450L	S450L	MDR compensated	L2	Central_Asia_outbreak	Male	20	NA	10.07.15	0	0
G07923	SAMEA7156615	PRJEB39561	52.62	rpoB_Rv0667-p.Leu731Pro	S450L	S450L	MDR compensated	L2	Europe_Russia_W148_Outbreak	Male	31	HIV-	17.07.15	0	1
G07924	SAMEA7157721	PRJEB39561	53.85	rpoA_Rv3457c-p.Val183Gly	S450L	S450L	MDR compensated	L4	L4.2/Ural	NA	NA	NA	27.07.15	0	0
G07925	SAMEA7157727	PRJEB39561	87.67	NA	H445L	non S450L	MDR	L4	L4.3/LAM	Male	58	HIV-	06.08.15	0	1
G07926	SAMEA7157728	PRJEB39561	127.02	NA	L452P	non S450L	MDR	L2	Europe_Russia_W148_Outbreak	Male	54	HIV-	06.08.15	0	1
G07928	SAMEA7157732	PRJEB39561	91.07	rpoC_Rv0668-p.Asn698Lys	S450L	S450L	MDR compensated	L4	L4.2/Ural	Male	44	HIV-	11.08.15	0	1
G07929	SAMEA7156616	PRJEB39561	84.85	rpoB_Rv0667-p.Leu731Pro	S450L	S450L	MDR compensated	L2	Europe_Russia_W148_Outbreak	Male	43	HIV-	25.08.15	0	1
G07930	SAMEA7157736	PRJEB39561	96.32	NA	D435V	non S450L	MDR	L4	L4.3/LAM	NA	NA	NA	07.09.15	0	0
G07931	SAMEA7157748	PRJEB39561	113.84	rpoC_Rv0668-p.Val483Gly	S450L	S450L	MDR compensated	L2	Central_Asia_outbreak	Male	26	HIV-	02.09.15	0	1
G07932	SAMEA7157703	PRJEB39561	72.09	rpoC_Rv0668-p.Leu527Val	S450L	S450L	MDR compensated	L2	Central_Asia	Female	19	HIV-	08.06.15	0	1
G07933	SAMEA7156546	PRJEB39561	95.86	rpoC_Rv0668-p.Val483Gly	S450L	S450L	MDR compensated	L2	Central_Asia	Male	35	HIV-	07.07.15	0	1
G07934	SAMEA7157717	PRJEB39561	83.11	rpoC_Rv0668-p.Asn698Ser	S450L	S450L	MDR compensated	L2	Europe_Russia_W148_Outbreak	NA	NA	NA	20.07.15	0	0
G07935	SAMEA7157250	PRJEB39561	102.49	rpoB_Rv0667-p.Pro45Leu	S450L	S450L	MDR compensated	L2	CladeA	Male	37	HIV-	21.07.15	0	1
G07936	SAMEA7157214	PRJEB39561	108.16	rpoB_Rv0667-p.Val496Ala	S450L	S450L	MDR compensated	L2	Europe_Russia_W148_Outbreak	NA	NA	NA	14.07.15	0	0
G07937	SAMEA7157013	PRJEB39561	81.73	NA	H445Y	non S450L	MDR	L4	L4.1.2/Harlem	Male	55	HIV-	28.07.15	0	1
G07938	SAMEA7156423	PRJEB39561	118.39	rpoB_Rv0667-p.Ser450Phe	S450F	S450L	MDR compensated	L2	Europe_Russia_W148_Outbreak	NA	NA	NA	12.06.15	0	0
G07939	SAMEA7156547	PRJEB39561	98.69	rpoC_Rv0668-p.Val483Gly	S450L	S450L	MDR compensated	L2	Central_Asia	Female	24	HIV-	23.07.15	0	1
G07940	SAMEA7157734	PRJEB39561	53.94	rpoC_Rv0668-p.Val517Leu	S450L	S450L	MDR compensated	L4	L4.3/LAM	Male	43	HIV-	03.09.15	0	1
G07941	SAMEA7157741	PRJEB39561	84.23	rpoC_Rv0668-p.Val483Gly	S450L	S450L	MDR compensated	L2	Europe_Russia_W148_Outbreak	NA	NA	NA	28.09.15	0	0
G07942	SAMEA7157530	PRJEB39561	104.12	rpoA_Rv3457c-p.Gly31Ala	S450L	S450L	MDR compensated	L2	Europe_Russia_W148_Outbreak	Male	29	HIV-	21.01.14	0	1
G07943	SAMEA7157730	PRJEB39561	103.93	rpoC_Rv0668-p.Val483Gly	S450L	S450L	MDR compensated	L2	CladeA	Female	19	HIV-	10.08.15	0	1
G07944	SAMEA7157718	PRJEB39561	70.12	NA	S450L	S450L	MDR	L2	Central_Asia_outbreak	Female	67	HIV-	21.07.15	0	1
G07945	SAMEA7157268	PRJEB39561	132.01	rpoB_Rv0667-p.Glu761Asp	S450L	S450L	MDR compensated	L2	CladeA	NA	NA	NA	30.07.15	0	0
G07946	SAMEA7157731	PRJEB39561	105.11	rpoC_Rv0668-p.Asn698His	S450L	S450L	MDR compensated	L2	Central_Asia	Female	54	HIV-	11.08.15	0	1
G07947	SAMEA7157740	PRJEB39561	121.69	NA	D435V	non S450L	MDR	L2	Asia_Ancestral3	Male	52	HIV-	15.09.15	NA	0
G07948	SAMEA7157063	PRJEB39561	97.26	NA	S450L	S450L	MDR	L2	Europe_Russia_W148_Outbreak	Male	66	NA	24.09.15	0	0
G07949	SAMEA7157742	PRJEB39561	94	NA	D435Y	non S450L	MDR	L2	Central_Asia_outbreak	Male	29	HIV-	28.09.15	0	1
G07950	SAMEA7157753	PRJEB39561	104.09	NA	S450L	S450L	MDR	L2	Central_Asia	Female	52	HIV-	28.10.15	0	1
G07951	SAMEA7156744	PRJEB39561	85.84	rpoC_Rv0668-p.Val517Leu	S450L	S450L	MDR compensated	L2	Europe_Russia_W148_Outbreak	Female	50	HIV-	12.08.15	0	1
G07952	SAMEA7156440	PRJEB39561	104.65	rpoB_Rv0667-p.Ser450Phe	S450F	S450L	MDR compensated	L2	Europe_Russia_W148_Outbreak	Male	54	HIV-	12.10.15	0	1
G07953	SAMEA7157735	PRJEB39561	87.13	NA	S450L	S450L	MDR	L2	Central_Asia	Male	25	HIV-	05.08.15	0	1
G07954	SAMEA7157739	PRJEB39561	135.59	rpoB_Rv0667-p.Leu731Pro	S450L	S450L	MDR compensated	L2	Europe_Russia_W148_Outbreak	Male	54	HIV-	14.09.15	0	1
G07955	SAMEA7156566	PRJEB39561	89.08	rpoC_Rv0668-p.Asp485Asn	S450L	S450L	MDR compensated	L2	Asia_Ancestral2	Male	38	HIV-	23.10.15	NA	0
G07958	SAMEA7157743	PRJEB39561	58.94	rpoC_Rv0668-p.Val483Gly	S450L	S450L	MDR compensated	L2	Central_Asia	Female	43	NA	29.09.15	0	0
G07959	SAMEA7157746	PRJEB39561	75.69	NA	H445D	non S450L	MDR	L2	Central_Asia	Male	55	HIV-	02.10.15	0	1
G07960	SAMEA7156437	PRJEB39561	108.59	rpoB_Rv0667-p.Ser450Phe	S450F	S450L	MDR compensated	L2	Europe_Russia_W148_Outbreak	Male	29	HIV-	29.10.15	0	1
G07961	SAMEA7156779	PRJEB39561	86.39	rpoC_Rv0668-p.Val483Gly	S450L	S450L	MDR compensated	L2	Central_Asia	Male	54	HIV-	03.11.15	0	1
G07962	SAMEA7156439	PRJEB39561	70.43	rpoB_Rv0667-p.Ser450Phe	S450F	S450L	MDR compensated	L2	Europe_Russia_W148_Outbreak	Female	52	HIV-	02.10.15	0	1
G07963	SAMEA7156567	PRJEB39561	83.8	rpoC_Rv0668-p.Asp485Asn	S450L	S450L	MDR compensated	L2	Asia_Ancestral2	Male	36	HIV-	12.11.15	NA	0
G07964	SAMEA7156472	PRJEB39561	91.79	rpoC_Rv0668-p.Asn698His	S450L	S450L	MDR compensated	L2	Europe_Russia_W148_Outbreak	Male	26	HIV-	18.11.15	0	1
G07965	SAMEA12850666	PRJEB39561	58.92	NA	S450L	S450L	MDR	L2	Europe_Russia_W148_Outbreak	Male	37	HIV+	01.09.15	0	1
G07966	SAMEA7156880	PRJEB39561	58.72	rpoC_Rv0668-p.Gly332Cys	S450L	S450L	MDR compensated	L2	Central_Asia	Male	21	HIV-	24.09.15	0	1
G07967	SAMEA7156803	PRJEB39561	68.02	rpoC_Rv0668-p.Val483Gly	S450L	S450L	MDR compensated	L2	Central_Asia	Male	25	HIV-	11.09.15	0	1
G07968	SAMEA7156706	PRJEB39561	99.17	NA	D435Y	non S450L	MDR	L4	L4.1.2/Harlem	Male	28	HIV-	29.09.15	0	1
G07969	SAMEA7156683	PRJEB39561	109.28	rpoC_Rv0668-p.Val483Gly	S450L	S450L	MDR compensated	L2	Central_Asia	Male	28	HIV-	29.09.15	0	1
G07970	SAMEA7157749	PRJEB39561	109.96	rpoA_Rv3457c-p.Thr187Ala	S450L	S450L	MDR compensated	L2	Europe_Russia_W148_Outbreak	Male	25	HIV-	17.09.15	0	1
G07971	SAMEA7156981	PRJEB39561	83.98	NA	D435G;L430P	non S450L	MDR	L2	CladeA	Male	21	HIV-	15.10.15	0	1
G07972	SAMEA7157204	PRJEB39561	105.6	rpoC_Rv0668-p.Val483Gly	S450L	S450L	MDR compensated	L2	CladeA	Male	63	HIV-	21.10.15	0	1
G07973	SAMEA7156435	PRJEB39561	112.68	rpoB_Rv0667-p.Ser450Phe	S450F	S450L	MDR compensated	L2	Europe_Russia_W148_Outbreak	Male	33	HIV-	08.10.15	0	1
G07974	SAMEA7157752	PRJEB39561	59.64	NA	S450L	S450L	MDR	L2	Central_Asia	Male	50	HIV-	28.10.15	0	1
G07975	SAMEA7156436	PRJEB39561	76.78	rpoB_Rv0667-p.Ser450Phe	S450F	S450L	MDR compensated	L2	Europe_Russia_W148_Outbreak	Male	50	NA	28.10.15	0	0
G07976	SAMEA7157147	PRJEB39561	101.39	NA	S450L	S450L	MDR	L2	Europe_Russia_W148_Outbreak	Male	55	NA	05.11.15	0	0
G07977	SAMEA7156780	PRJEB39561	113.83	rpoC_Rv0668-p.Val483Gly	S450L	S450L	MDR compensated	L2	Central_Asia	Male	54	HIV-	05.11.15	0	1
G07978	SAMEA7156591	PRJEB39561	104.17	NA	S450L	S450L	MDR	L2	Europe_Russia_W148_Outbreak	Male	25	HIV-	11.11.15	0	1
G07980	SAMEA7156745	PRJEB39561	108.59	rpoC_Rv0668-p.Val517Leu	S450L	S450L	MDR compensated	L2	Europe_Russia_W148_Outbreak	Male	45	HIV-	10.11.15	0	1
G07981	SAMEA7157061	PRJEB39561	70.73	NA	S450L	S450L	MDR	L2	Europe_Russia_W148_Outbreak	Male	25	HIV-	10.09.15	0	1
G07982	SAMEA7157750	PRJEB39561	107.55	NA	D435Y	non S450L	MDR	L2	Central_Asia_outbreak	Female	55	HIV-	09.10.15	0	1
G07983	SAMEA7157054	PRJEB39561	77.05	NA	H445C	non S450L	MDR	L4	L4.3/LAM	Male	57	HIV-	01.09.15	0	1
G07984	SAMEA7157751	PRJEB39561	111.04	rpoC_Rv0668-p.Val1252Leu	S450L	S450L	MDR compensated	L2	Europe_Russia_W148_Outbreak	Male	35	NA	19.10.15	0	0
G07988	SAMEA7157692	PRJEB39561	140.35	rpoB_Rv0667-p.Ser450Phe	S450F	S450L	MDR compensated	L2	Europe_Russia_W148_Outbreak	Male	44	NA	05.03.15	0	0
G07990	SAMEA7157198	PRJEB39561	102.04	NA	D435V	non S450L	MDR	L2	Asia_Ancestral3	Male	35	HIV-	09.07.15	NA	0
G07991	SAMEA7157719	PRJEB39561	106.91	rpoA_Rv3457c-p.Glu184Asp	S450L	S450L	MDR compensated	L2	Europe_Russia_W148_Outbreak	Male	57	HIV-	11.06.15	0	1
G07992	SAMEA7157723	PRJEB39561	144.07	rpoC_Rv0668-p.Val483Gly	S450L	S450L	MDR compensated	L2	Central_Asia	Female	59	NA	28.07.15	0	0
G07993	SAMEA7156590	PRJEB39561	107.72	NA	S450L	S450L	MDR	L2	Europe_Russia_W148_Outbreak	Male	29	HIV-	24.08.15	0	1
G07995	SAMEA7157178	PRJEB39561	91.87	NA	D435Y	non S450L	MDR	L2	Central_Asia_outbreak	Male	63	HIV-	11.11.15	0	1
G07997	SAMEA7156441	PRJEB39561	126.89	rpoB_Rv0667-p.Ser450Phe	S450F	S450L	MDR compensated	L2	Europe_Russia_W148_Outbreak	NA	NA	NA	02.12.15	0	0
G07998	SAMEA7157062	PRJEB39561	112.28	NA	S450L	S450L	MDR	L2	Europe_Russia_W148_Outbreak	Male	59	HIV-	24.09.15	0	1
G07999	SAMEA7157151	PRJEB39561	164.38	rpoC_Rv0668-p.Ile491Thr	S450L	S450L	MDR compensated	L2	Central_Asia	Male	32	HIV-	28.09.15	0	1
G08000	SAMEA7156549	PRJEB39561	123.39	rpoC_Rv0668-p.Val483Gly	S450L	S450L	MDR compensated	L2	Central_Asia	Male	36	NA	21.10.15	0	0
G08001	SAMEA7157759	PRJEB39561	76.38	NA	D435V	non S450L	MDR	L4	L4.3/LAM	Female	28	HIV-	07.09.15	0	1
G08002	SAMEA7157766	PRJEB39561	159.93	NA	L452P	non S450L	MDR	L4	L4.3/LAM	Male	56	HIV-	02.12.15	0	1
G08003	SAMEA7157762	PRJEB39561	101.89	NA	D435V	non S450L	MDR	L2	Central_Asia	Female	30	HIV-	24.11.15	0	1
G08004	SAMEA7157040	PRJEB39561	128.94	rpoC_Rv0668-p.Val483Gly	S450L	S450L	MDR compensated	L2	Central_Asia	Female	59	HIV-	09.12.15	0	1
G08005	SAMEA7156568	PRJEB39561	107.23	rpoC_Rv0668-p.Asp485Asn	S450L	S450L	MDR compensated	L2	Asia_Ancestral2	Male	57	NA	18.12.15	NA	0
G08006	SAMEA7157263	PRJEB39561	93.59	rpoA_Rv3457c-p.Ala180Val	S450L	S450L	MDR compensated	L2	Europe_Russia_W148_Outbreak	Male	21	HIV-	01.10.15	0	1
G08007	SAMEA7157030	PRJEB39561	53.94	NA	S450L	S450L	MDR	L2	Central_Asia	Male	49	HIV-	16.11.15	0	1
G08008	SAMEA7157270	PRJEB39561	59.12	rpoC_Rv0668-p.Val483Gly	S450L	S450L	MDR compensated	L2	Central_Asia	NA	NA	NA	18.11.15	0	0
G08009	SAMEA7157057	PRJEB39561	79.88	NA	H445N;L452P	non S450L	MDR	L4	L4.5/Iran	Male	21	HIV-	19.11.15	0	1
G08010	SAMEA7157763	PRJEB39561	43.94	NA	S450L	S450L	MDR	L2	Europe_Russia_W148_Outbreak	NA	NA	NA	27.11.15	0	0
G08011	SAMEA7157240	PRJEB39561	80.19	NA	S450L	S450L	MDR	L2	Europe_Russia_W148_Outbreak	Male	50	HIV-	27.11.15	0	1
G08012	SAMEA7157765	PRJEB39561	76.62	rpoC_Rv0668-p.Ile491Thr	S450L	S450L	MDR compensated	L2	Europe_Russia_W148_Outbreak	Female	55	HIV-	30.11.15	0	1
G08013	SAMEA7157772	PRJEB39561	96.73	rpoC_Rv0668-p.Ile491Thr	S450L	S450L	MDR compensated	L2	Europe_Russia_W148_Outbreak	Male	47	NA	09.11.15	0	0
G08014	SAMEA7157778	PRJEB39561	61.73	rpoC_Rv0668-p.Arg770His	S450L	S450L	MDR compensated	L2	Europe_Russia_W148_Outbreak	NA	NA	NA	NA	NA	0
G08015	SAMEA7157779	PRJEB39561	68.03	NA	S450L	S450L	MDR	L2	Europe_Russia_W148_Outbreak	Male	33	HIV+	30.12.15	0	1
G08016	SAMEA7157008	PRJEB39561	124.69	NA	S450L	S450L	MDR	L2	Central_Asia_outbreak	Male	24	HIV-	23.09.15	0	1
G08017	SAMEA7157744	PRJEB39561	73.45	rpoC_Rv0668-p.Val483Gly	S450L	S450L	MDR compensated	L2	Central_Asia	Female	19	HIV-	30.09.15	0	1
G08018	SAMEA7157745	PRJEB39561	84.29	NA	D435V	non S450L	MDR	L2	Asia_Ancestral3	Male	39	HIV-	30.09.15	NA	0
G08019	SAMEA7156433	PRJEB39561	94.17	rpoB_Rv0667-p.Ser450Phe	S450F	S450L	MDR compensated	L2	Europe_Russia_W148_Outbreak	Female	25	HIV-	13.10.15	0	1
G08020	SAMEA7156617	PRJEB39561	68.64	rpoB_Rv0667-p.Leu731Pro	S450L	S450L	MDR compensated	L2	Europe_Russia_W148_Outbreak	Male	67	HIV-	20.10.15	0	1
G08021	SAMEA7156548	PRJEB39561	108.55	rpoC_Rv0668-p.Val483Gly	S450L	S450L	MDR compensated	L2	Central_Asia	Female	77	HIV-	20.10.15	0	1
G08022	SAMEA7156910	PRJEB39561	107.75	NA	S450L	S450L	MDR	L2	Central_Asia	Male	28	HIV-	28.10.15	NA	0
G08023	SAMEA7157754	PRJEB39561	116.9	rpoC_Rv0668-p.Val1252Leu	S450L	S450L	MDR compensated	L2	Europe_Russia_W148_Outbreak	NA	NA	NA	30.10.15	0	0
G08024	SAMEA7156754	PRJEB39561	110.06	rpoC_Rv0668-p.Val483Ala	S450L	S450L	MDR compensated	L4	L4.10/PGG3	Male	28	HIV-	27.11.15	0	1
G08025	SAMEA7156488	PRJEB39561	132.15	rpoC_Rv0668-p.Val483Gly	S450L	S450L	MDR compensated	L2	CladeA	Male	23	HIV-	02.11.15	0	1
G08026	SAMEA7157768	PRJEB39561	98.06	NA	H445D	non S450L	MDR	L4	L4.3/LAM	Male	46	HIV-	29.10.15	0	1
G08027	SAMEA7157274	PRJEB39561	113.12	rpoC_Rv0668-p.Val483Gly	S450L	S450L	MDR compensated	L2	Central_Asia	Male	44	HIV-	20.11.15	0	1
G08028	SAMEA7156684	PRJEB39561	147.04	rpoC_Rv0668-p.Val483Gly	S450L	S450L	MDR compensated	L2	Central_Asia	Male	27	HIV-	22.10.15	0	1
G08029	SAMEA7156788	PRJEB39561	160.1	NA	S450L	S450L	MDR	L2	L2	Male	40	HIV-	16.11.15	0	1
G08030	SAMEA7156685	PRJEB39561	72.14	rpoC_Rv0668-p.Val483Gly	S450L	S450L	MDR compensated	L2	Central_Asia	Male	55	HIV-	19.11.15	0	1
G08032	SAMEA7157046	PRJEB39561	111.45	rpoC_Rv0668-p.Gly332Cys	S450L	S450L	MDR compensated	L2	Central_Asia	Male	43	HIV-	25.11.15	0	1
G08033	SAMEA7157761	PRJEB39561	126.08	rpoC_Rv0668-p.Asp485Tyr	S450L	S450L	MDR compensated	L2	Central_Asia	Female	21	HIV-	18.11.15	0	1
G08034	SAMEA7156592	PRJEB39561	106.72	NA	S450L	S450L	MDR	L2	Europe_Russia_W148_Outbreak	Female	54	HIV-	03.12.15	0	1
G08036	SAMEA12850685	PRJEB39561	121.97	rpoC_Rv0668-p.Val483Gly	S450L	S450L	MDR compensated	L2	Central_Asia	Male	33	HIV-	01.12.15	0	1
G08037	SAMEA7157767	PRJEB39561	126.58	NA	D435G;L430P	non S450L	MDR	L2	Central_Asia_outbreak	Male	48	HIV+	04.12.15	0	1
G08039	SAMEA7157775	PRJEB39561	106.7	rpoB_Rv0667-p.Arg827Cys	S450L	S450L	MDR compensated	L2	Europe_Russia_W148_Outbreak	Male	33	HIV+	23.12.15	0	1
G08040	SAMEA7157738	PRJEB39561	210.55	NA	H445D	non S450L	MDR	L4	L4.3/LAM	Male	24	HIV-	09.09.15	0	1
G08042	SAMEA7157272	PRJEB39561	104.82	NA	S450L	S450L	MDR	L2	Central_Asia	Male	66	HIV-	30.11.15	0	1
G08043	SAMEA7157770	PRJEB39561	141.92	rpoC_Rv0668-p.Val483Gly	S450L	S450L	MDR compensated	L2	Central_Asia	Male	41	HIV-	04.12.15	0	1
G08044	SAMEA7157021	PRJEB39561	118.08	NA	S450L;I491V	S450L	MDR	L2	Europe_Russia_W148_Outbreak	Female	22	HIV-	25.12.15	0	1
G08045	SAMEA7157271	PRJEB39561	123.45	rpoC_Rv0668-p.Val483Gly	S450L	S450L	MDR compensated	L2	Central_Asia	Female	15	HIV-	26.11.15	0	1
G08046	SAMEA7156698	PRJEB39561	117.55	rpoC_Rv0668-p.Val483Gly	S450L	S450L	MDR compensated	L2	Central_Asia	Male	36	HIV-	17.11.15	0	1
G08048	SAMEA7156884	PRJEB39561	115.83	rpoB_Rv0667-p.Glu761Asp	S450L	S450L	MDR compensated	L2	CladeA	Male	28	HIV-	18.12.15	0	1
G08049	SAMEA7157789	PRJEB39561	112.76	rpoC_Rv0668-p.Ile491Thr	S450L	S450L	MDR compensated	L2	Europe_Russia_W148_Outbreak	Female	34	HIV-	11.01.16	0	1
G08050	SAMEA7156438	PRJEB39561	154.9	rpoB_Rv0667-p.Ser450Phe	S450F	S450L	MDR compensated	L2	Europe_Russia_W148_Outbreak	Male	29	HIV-	06.10.15	0	1
G08051	SAMEA7157758	PRJEB39561	175.95	rpoC_Rv0668-p.Lys445Arg	S450L	S450L	MDR compensated	L2	Europe_Russia_W148_Outbreak	NA	NA	NA	09.11.15	0	0
G08052	SAMEA7157774	PRJEB39561	143.31	NA	S450L	S450L	MDR	L2	Central_Asia_outbreak	NA	NA	NA	21.12.15	0	0
G08054	SAMEA7157756	PRJEB39561	155.85	rpoB_Rv0667-p.Val496Ala	S450L	S450L	MDR compensated	L2	Europe_Russia_W148_Outbreak	Male	35	HIV+	06.11.15	0	1
G08055	SAMEA7157776	PRJEB39561	170.01	NA	S450L	S450L	MDR	L2	Europe_Russia_W148_Outbreak	Female	22	HIV-	14.12.15	0	1
G08056	SAMEA7157777	PRJEB39561	105.85	rpoC_Rv0668-p.Val483Gly	S450L	S450L	MDR compensated	L2	Central_Asia	Male	31	HIV-	09.12.15	0	1
G08057	SAMEA7156574	PRJEB39561	111.99	rpoA_Rv3457c-p.Glu184Asp	S450L	S450L	MDR compensated	L2	Europe_Russia_W148_Outbreak	Male	33	HIV-	28.12.15	0	1
G08058	SAMEA7157757	PRJEB39561	120.47	rpoC_Rv0668-p.Val483Gly	S450L	S450L	MDR compensated	L2	Central_Asia	NA	NA	NA	09.11.15	0	0
G08061	SAMEA12850717	PRJEB39561	32.38	rpoC_Rv0668-p.Gly332Cys	S450L	S450L	MDR compensated	L2	Central_Asia	Male	14	HIV-	17.01.14	1	1
G08062	SAMEA7157220	PRJEB39561	47.76	rpoC_Rv0668-p.Asn698Ser	S450L	S450L	MDR compensated	L2	L2	Male	46	HIV-	29.01.14	0	1
G08068	SAMEA7156371	PRJEB39561	209.49	rpoB_Rv0667-p.Ser450Phe	S450F	S450L	MDR compensated	L2	Europe_Russia_W148_Outbreak	Male	36	HIV-	15.01.14	0	1
G08069	SAMEA12850719	PRJEB39561	49.33	rpoB_Rv0667-p.Glu761Asp	S450L	S450L	MDR compensated	L2	CladeA	Female	23	HIV-	29.04.14	0	1
G08070	SAMEA7157022	PRJEB39561	72.16	NA	S450L	S450L	MDR	L2	Central_Asia	Male	32	HIV-	23.04.14	1	1
G08071	SAMEA7157566	PRJEB39561	82.92	rpoC_Rv0668-p.Leu516Pro	S450L	S450L	MDR compensated	L2	Europe_Russia_W148_Outbreak	Male	54	HIV-	30.04.14	0	1
G08072	SAMEA7156944	PRJEB39561	345.87	rpoC_Rv0668-p.Val483Gly	S450L	S450L	MDR compensated	L2	Central_Asia	NA	NA	NA	17.03.14	1	0
G08074	SAMEA7156718	PRJEB39561	280.16	rpoA_Rv3457c-p.Thr187Ala	S450L	S450L	MDR compensated	L2	Europe_Russia_W148_Outbreak	NA	NA	NA	27.03.14	0	0
G08075	SAMEA7156668	PRJEB39561	263.35	rpoC_Rv0668-p.Val483Gly	S450L	S450L	MDR compensated	L2	Central_Asia	Male	24	HIV-	31.03.14	0	1
G08076	SAMEA7157559	PRJEB39561	267.63	rpoC_Rv0668-p.Asn698Ser	S450L	S450L	MDR compensated	L2	Central_Asia_outbreak	Male	45	HIV-	14.04.14	0	1
G08077	SAMEA7157012	PRJEB39561	62.02	NA	H445Y	non S450L	MDR	L4	L4.1.2/Harlem	Male	64	HIV-	28.03.14	0	1
G08078	SAMEA7156929	PRJEB39561	81.78	rpoC_Rv0668-p.Gly332Cys	S450L	S450L	MDR compensated	L2	Central_Asia	Male	58	HIV-	05.03.14	0	1
G08079	SAMEA7156379	PRJEB39561	86.65	rpoB_Rv0667-p.Ser450Phe	S450F	S450L	MDR compensated	L2	Europe_Russia_W148_Outbreak	NA	NA	NA	02.04.14	0	0
G08080	SAMEA7156642	PRJEB39561	61.99	NA	S450L	S450L	MDR	L2	Central_Asia	Male	32	HIV-	02.04.14	0	1
G08081	SAMEA7156382	PRJEB39561	74.67	rpoB_Rv0667-p.Ser450Phe	S450F	S450L	MDR compensated	L2	Europe_Russia_W148_Outbreak	NA	NA	NA	30.04.14	0	0
G08082	SAMEA7157014	PRJEB39561	73.9	rpoC_Rv0668-p.Val483Gly	S450L	S450L	MDR compensated	L2	Central_Asia	NA	NA	NA	01.05.14	0	0
G08083	SAMEA7156385	PRJEB39561	53.93	rpoB_Rv0667-p.Ser450Phe	S450F	S450L	MDR compensated	L2	Europe_Russia_W148_Outbreak	Male	32	HIV-	02.04.14	0	1
G08084	SAMEA7157535	PRJEB39561	275.51	rpoB_Rv0667-p.Arg827Cys	S450L	S450L	MDR compensated	L2	Europe_Russia_W148_Outbreak	Female	25	HIV-	26.02.14	0	1
G08085	SAMEA7156376	PRJEB39561	246.02	rpoB_Rv0667-p.Ser450Phe	S450F	S450L	MDR compensated	L2	Europe_Russia_W148_Outbreak	Male	28	HIV-	26.02.14	0	1
G08086	SAMEA7157543	PRJEB39561	79.34	rpoC_Rv0668-p.Asp485Tyr	S450L	S450L	MDR compensated	L2	Europe_Russia_W148_Outbreak	Male	26	HIV-	12.03.14	0	1
G08087	SAMEA7156378	PRJEB39561	62.08	rpoB_Rv0667-p.Ser450Phe	S450F	S450L	MDR compensated	L2	Europe_Russia_W148_Outbreak	Male	25	HIV-	21.03.14	0	1
G08088	SAMEA7157556	PRJEB39561	54.59	rpoC_Rv0668-p.Ile491Thr	S450L	S450L	MDR compensated	L2	Europe_Russia_W148_Outbreak	Male	33	NA	08.04.14	0	0
G08089	SAMEA7157095	PRJEB39561	66.79	rpoA_Rv3457c-p.Glu184Asp	S450L	S450L	MDR compensated	L2	Europe_Russia_W148_Outbreak	Male	35	HIV-	17.03.14	0	1
G08090	SAMEA7157005	PRJEB39561	65.31	NA	S450L	S450L	MDR	L2	Central_Asia_outbreak	Male	23	HIV-	07.04.14	0	1
G08091	SAMEA7157227	PRJEB39561	58.57	rpoC_Rv0668-p.Val483Gly	S450L	S450L	MDR compensated	L2	Central_Asia	Male	28	HIV-	26.02.14	0	1
G08092	SAMEA7156703	PRJEB39561	251.76	NA	D435Y	non S450L	MDR	L4	L4.1.2/Harlem	NA	NA	NA	03.04.14	0	0
G08093	SAMEA12850744	PRJEB39561	49.78	rpoC_Rv0668-p.Val483Gly	S450L	S450L	MDR compensated	L2	Central_Asia	Male	51	HIV-	04.04.14	0	1
G08094	SAMEA7156434	PRJEB39561	68.19	rpoB_Rv0667-p.Ser450Phe	S450F	S450L	MDR compensated	L2	Europe_Russia_W148_Outbreak	NA	NA	NA	21.10.15	0	0
G08095	SAMEA7157760	PRJEB39561	73.79	NA	S450L	S450L	MDR	L2	Central_Asia_outbreak	Female	13	HIV-	18.11.15	0	1
G08096	SAMEA7157769	PRJEB39561	89.5	rpoB_Rv0667-p.Glu761Asp	S450L	S450L	MDR compensated	L2	CladeA	Male	31	HIV-	10.12.15	0	1
G08097	SAMEA7157771	PRJEB39561	68.84	NA	H445N;L430P	non S450L	MDR	L4	L4.3/LAM	Female	23	HIV-	17.12.15	0	1
G08098	SAMEA7157773	PRJEB39561	79.46	NA	D435V	non S450L	MDR	L4	L4.3/LAM	NA	NA	NA	21.12.15	0	0
G08099	SAMEA7157273	PRJEB39561	93.21	NA	S450L	S450L	MDR	L2	Central_Asia	Male	54	HIV-	30.12.15	0	1
G23446	SAMEA7157287	PRJEB39561	107.26	rpoC_Rv0668-p.Val483Ala	S450L	S450L	MDR compensated	L2	CladeA	NA	NA	NA	05.12.16	0	0
G23447	SAMEA7156553	PRJEB39561	160.94	rpoC_Rv0668-p.Val483Gly	S450L	S450L	MDR compensated	L2	Central_Asia	Male	8	HIV+	18.04.16	0	1
G23449	SAMEA7156686	PRJEB39561	158.63	rpoC_Rv0668-p.Val483Gly	S450L	S450L	MDR compensated	L2	Central_Asia	Male	55	HIV-	22.09.16	0	1
G23452	SAMEA7156946	PRJEB39561	130.45	rpoC_Rv0668-p.Val483Gly	S450L	S450L	MDR compensated	L2	Central_Asia	NA	NA	NA	06.06.16	0	0
G23453	SAMEA12850710	PRJEB39561	150.95	rpoC_Rv0668-p.Asp485Tyr	S450L	S450L	MDR compensated	L2	Europe_Russia_W148_Outbreak	Male	54	HIV-	26.01.16	0	1
G23454	SAMEA7157815	PRJEB39561	115.37	rpoC_Rv0668-p.Ala492Val	S450L	S450L	MDR compensated	L2	L2	Male	38	HIV-	11.05.16	0	1
G23456	SAMEA7157830	PRJEB39561	117.64	rpoB_Rv0667-p.Leu731Pro	S450L	S450L	MDR compensated	L2	Europe_Russia_W148_Outbreak	Female	27	HIV-	06.07.16	0	1
G23457	SAMEA7157822	PRJEB39561	89.92	rpoC_Rv0668-p.Ile491Thr	S450L	S450L	MDR compensated	L2	Europe_Russia_W148_Outbreak	Male	43	HIV-	24.05.16	0	1
G23458	SAMEA7157871	PRJEB39561	140.13	NA	H445C	non S450L	MDR	L4	L4.3/LAM	Male	38	HIV-	20.12.16	0	1
G23459	SAMEA12850688	PRJEB39561	123.63	rpoB_Rv0667-p.Ser450Phe	S450F	S450L	MDR compensated	L2	Europe_Russia_W148_Outbreak	Male	45	HIV-	02.06.16	0	1
G23461	SAMEA12850704	PRJEB39561	136.73	rpoC_Rv0668-p.Asp485Tyr	S450L	S450L	MDR compensated	L2	Europe_Russia_W148_Outbreak	Male	43	HIV-	15.01.16	0	1
G23462	SAMEA7156479	PRJEB39561	135.66	rpoC_Rv0668-p.Gly332Cys	S450L	S450L	MDR compensated	L2	Central_Asia	Female	22	HIV-	24.05.16	0	1
G23463	SAMEA7157037	PRJEB39561	106.38	rpoC_Rv0668-p.Val483Gly	S450L	S450L	MDR compensated	L2	Central_Asia	Female	45	HIV+	06.06.16	0	1
G23467	SAMEA12850661	PRJEB39561	122.57	rpoB_Rv0667-p.Ser450Phe	S450F	S450L	MDR compensated	L2	Europe_Russia_W148_Outbreak	Male	35	HIV-	02.03.16	0	1
G23471	SAMEA7157865	PRJEB39561	117.36	rpoA_Rv3457c-p.Glu184Asp	S450L	S450L	MDR compensated	L2	Europe_Russia_W148_Outbreak	Male	59	HIV-	15.11.16	0	1
G23475	SAMEA12850727	PRJEB39561	98.17	rpoC_Rv0668-p.Val483Gly	S450L	S450L	MDR compensated	L2	Central_Asia	Male	33	HIV-	05.02.16	0	1
G23481	SAMEA7157821	PRJEB39561	143.32	NA	S450L	S450L	MDR	L2	Europe_Russia_W148_Outbreak	Male	38	HIV+	12.04.16	0	1
G23483	SAMEA7157283	PRJEB39561	124.94	rpoB_Rv0667-p.Glu761Asp	S450L	S450L	MDR compensated	L2	CladeA	Female	62	HIV-	12.04.16	0	1
G23484	SAMEA12850724	PRJEB39561	115.05	rpoC_Rv0668-p.Val483Gly	S450L	S450L	MDR compensated	L2	Central_Asia	Male	29	HIV-	26.01.16	0	1
G23485	SAMEA7157820	PRJEB39561	137.85	NA	S450L	S450L	MDR	L2	CladeA	Male	35	HIV-	02.06.16	0	1
G23486	SAMEA7156857	PRJEB39561	148.84	rpoA_Rv3457c-p.Val183Gly	S450L	S450L	MDR compensated	L2	Central_Asia_outbreak	Female	23	HIV-	06.10.16	0	1
G23488	SAMEA12850713	PRJEB39561	110.7	rpoA_Rv3457c-p.Ala180Val	S450L	S450L	MDR compensated	L2	Europe_Russia_W148_Outbreak	Male	60	HIV-	29.01.16	0	1
G23489	SAMEA7156751	PRJEB39561	136.29	rpoB_Rv0667-p.Ser450Phe	S450F	S450L	MDR compensated	L2	Europe_Russia_W148_Outbreak	Male	51	HIV-	20.05.16	0	1
G23494	SAMEA12850668	PRJEB39561	160.78	NA	S450L	S450L	MDR	L2	Central_Asia_outbreak	Male	42	HIV+	03.12.15	0	1
G23495	SAMEA12850707	PRJEB39561	138.34	rpoC_Rv0668-p.Val483Gly	S450L	S450L	MDR compensated	L2	Central_Asia	Male	50	HIV-	20.11.15	0	1
G23496	SAMEA7156491	PRJEB39561	132.15	rpoC_Rv0668-p.Val483Gly	S450L	S450L	MDR compensated	L2	CladeA	Male	31	HIV-	06.05.16	0	1
G23497	SAMEA7157855	PRJEB39561	111.37	rpoC_Rv0668-p.Phe452Cys	S450L	S450L	MDR compensated	L2	Europe_Russia_W148_Outbreak	Male	20	HIV-	24.10.16	0	1
G23498	SAMEA12850763	PRJEB39561	130.56	rpoC_Rv0668-p.Val483Gly	S450L	S450L	MDR compensated	L2	Central_Asia	Male	55	HIV-	05.01.16	0	1
G23499	SAMEA7157798	PRJEB39561	42.61	rpoC_Rv0668-p.Ile491Val	S450L	S450L	MDR compensated	L2	Europe_Russia_W148_Outbreak	Male	33	HIV-	01.03.16	0	1
G23501	SAMEA7157803	PRJEB39561	144.65	rpoC_Rv0668-p.Leu516Pro	S450L	S450L	MDR compensated	L2	L2	Male	43	HIV-	18.03.16	NA	0
G23502	SAMEA7157831	PRJEB39561	110.9	rpoA_Rv3457c-p.Thr187Ala	S450L	S450L	MDR compensated	L2	Europe_Russia_W148_Outbreak	Male	38	HIV-	07.07.16	0	1
G23503	SAMEA7156448	PRJEB39561	68.84	rpoB_Rv0667-p.Ser450Phe	S450F	S450L	MDR compensated	L2	Europe_Russia_W148_Outbreak	NA	NA	NA	19.04.16	0	0
G23504	SAMEA7156940	PRJEB39561	114.13	rpoC_Rv0668-p.Gly332Cys	S450L	S450L	MDR compensated	L2	Central_Asia	Female	27	HIV-	16.09.16	0	1
G23505	SAMEA7156555	PRJEB39561	115.99	rpoC_Rv0668-p.Val483Gly	S450L	S450L	MDR compensated	L2	Central_Asia	Male	35	HIV-	04.05.16	0	1
G23506	SAMEA7157269	PRJEB39561	112.25	rpoB_Rv0667-p.Glu761Asp	S450L	S450L	MDR compensated	L2	CladeA	NA	NA	NA	07.03.16	0	0
G23507	SAMEA7156875	PRJEB39561	91.86	NA	H445N;L430P	non S450L	MDR	L2	CladeA	Male	32	HIV-	05.01.16	0	1
G23508	SAMEA12850736	PRJEB39561	114.41	rpoC_Rv0668-p.Ile491Thr	S450L	S450L	MDR compensated	L2	Europe_Russia_W148_Outbreak	Male	45	HIV+	25.02.16	0	1
G23509	SAMEA7156446	PRJEB39561	53.91	rpoB_Rv0667-p.Ser450Phe	S450F	S450L	MDR compensated	L2	Europe_Russia_W148_Outbreak	Male	50	HIV+	28.04.16	0	1
G23510	SAMEA7156826	PRJEB39561	110.93	rpoC_Rv0668-p.Val483Gly	S450L	S450L	MDR compensated	L2	Central_Asia	Male	34	HIV-	21.06.16	0	1
G23511	SAMEA7156670	PRJEB39561	87.62	rpoC_Rv0668-p.Val483Gly	S450L	S450L	MDR compensated	L2	Central_Asia	Male	49	HIV-	19.05.16	0	1
G23512	SAMEA7157829	PRJEB39561	65.76	rpoB_Rv0667-p.Ser450Phe	S450F	S450L	MDR compensated	L2	Europe_Russia_W148_Outbreak	Male	25	NA	28.04.16	0	0
G23513	SAMEA7157782	PRJEB39561	33.03	rpoC_Rv0668-p.Val483Gly	S450L	S450L	MDR compensated	L2	Central_Asia	NA	NA	NA	12.01.16	0	0
G23514	SAMEA7157783	PRJEB39561	46.22	NA	S450L	S450L	MDR	L2	Central_Asia	Male	59	HIV-	21.01.16	0	1
G23515	SAMEA7156461	PRJEB39561	177.24	rpoB_Rv0667-p.Ser450Phe	S450F	S450L	MDR compensated	L2	Europe_Russia_W148_Outbreak	Male	46	HIV-	17.10.16	0	1
G23516	SAMEA12850732	PRJEB39561	146.1	rpoC_Rv0668-p.Val483Ala	S450L	S450L	MDR compensated	L2	CladeA	Female	39	HIV-	03.02.16	0	1
G26242	SAMEA7156939	PRJEB39561	100.7	rpoC_Rv0668-p.Gly332Cys	S450L	S450L	MDR compensated	L2	Central_Asia	Female	33	HIV-	05.09.16	0	1
G26243	SAMEA7156459	PRJEB39561	126.15	rpoB_Rv0667-p.Ser450Phe	S450F	S450L	MDR compensated	L2	Europe_Russia_W148_Outbreak	Male	22	HIV-	11.10.16	0	1
G26244	SAMEA7157797	PRJEB39561	92.33	NA	S450L	S450L	MDR	L2	Central_Asia_outbreak	Male	17	HIV-	29.02.16	0	1
G26245	SAMEA7157781	PRJEB39561	84.01	NA	H445D	non S450L	MDR	L2	L2	Male	37	HIV+	12.01.16	0	1
G26246	SAMEA7156442	PRJEB39561	65.17	rpoB_Rv0667-p.Ser450Phe	S450F	S450L	MDR compensated	L2	Europe_Russia_W148_Outbreak	Male	78	HIV-	21.12.15	0	1
G26248	SAMEA7157280	PRJEB39561	81.48	rpoB_Rv0667-p.Leu731Pro	S450L	S450L	MDR compensated	L2	Europe_Russia_W148_Outbreak	Male	28	HIV-	29.03.16	0	1
G26249	SAMEA7156444	PRJEB39561	111.72	rpoB_Rv0667-p.Ser450Phe	S450F	S450L	MDR compensated	L2	Europe_Russia_W148_Outbreak	Male	39	HIV-	07.03.16	0	1
G26250	SAMEA7157010	PRJEB39561	100.02	NA	S450L	S450L	MDR	L2	Central_Asia_outbreak	Male	25	HIV-	29.06.16	0	1
G26252	SAMEA7157867	PRJEB39561	80.51	rpoB_Rv0667-p.Ser450Phe	S450F	S450L	MDR compensated	L2	Europe_Russia_W148_Outbreak	Male	52	HIV-	21.11.16	0	1
G26253	SAMEA7156856	PRJEB39561	95.69	rpoA_Rv3457c-p.Val183Gly	S450L	S450L	MDR compensated	L2	Central_Asia_outbreak	Male	25	HIV-	18.01.16	0	1
G26254	SAMEA7157834	PRJEB39561	72.12	rpoC_Rv0668-p.Phe452Cys	S450L	S450L	MDR compensated	L2	Europe_Russia_W148_Outbreak	Male	48	HIV-	14.07.16	0	1
G26255	SAMEA7156854	PRJEB39561	92.31	rpoA_Rv3457c-p.Thr187Ala	S450L	S450L	MDR compensated	L2	Europe_Russia_W148_Outbreak	Male	29	HIV-	04.03.16	0	1
G26256	SAMEA7156456	PRJEB39561	105.47	rpoB_Rv0667-p.Ser450Phe	S450F	S450L	MDR compensated	L2	Europe_Russia_W148_Outbreak	Male	33	HIV-	01.09.16	0	1
G26257	SAMEA7157780	PRJEB39561	75.69	rpoC_Rv0668-p.Val483Gly	S450L	S450L	MDR compensated	L2	Central_Asia	Male	49	HIV-	08.01.16	0	1
G26258	SAMEA7156633	PRJEB39561	117.49	NA	S450L	S450L	MDR	L2	Central_Asia	Male	29	HIV-	13.06.16	0	1
G26259	SAMEA7156620	PRJEB39561	118.78	rpoB_Rv0667-p.Leu731Pro	S450L	S450L	MDR compensated	L2	Europe_Russia_W148_Outbreak	Male	26	HIV-	25.08.16	0	1
G26260	SAMEA7156451	PRJEB39561	104.73	rpoB_Rv0667-p.Ser450Phe	S450F	S450L	MDR compensated	L2	Europe_Russia_W148_Outbreak	NA	NA	NA	19.07.16	0	0
G26262	SAMEA7157282	PRJEB39561	87.84	rpoB_Rv0667-p.Glu761Asp	S450L	S450L	MDR compensated	L2	CladeA	NA	NA	NA	31.03.16	0	0
G26263	SAMEA7157210	PRJEB39561	112.48	rpoC_Rv0668-p.Asp485Asn	S450L	S450L	MDR compensated	L2	Europe_Russia_W148_Outbreak	NA	NA	NA	02.02.16	0	0
G26264	SAMEA7157784	PRJEB39561	39.51	rpoA_Rv3457c-p.Thr187Ala	S450L	S450L	MDR compensated	L2	Europe_Russia_W148_Outbreak	NA	NA	NA	25.01.16	0	0
G26265	SAMEA7156551	PRJEB39561	91.8	rpoC_Rv0668-p.Val483Gly	S450L	S450L	MDR compensated	L2	Central_Asia	Female	36	HIV-	17.02.16	0	1
G26266	SAMEA7157787	PRJEB39561	66.86	NA	S450L	S450L	MDR	L2	Europe_Russia_W148_Outbreak	Male	55	HIV-	05.02.16	0	1
G26268	SAMEA7157828	PRJEB39561	111.3	rpoC_Rv0668-p.Asp485Asn	S450L	S450L	MDR compensated	L2	Europe_Russia_W148_Outbreak	Male	53	NA	15.06.16	0	0
G26269	SAMEA7157808	PRJEB39561	83.81	rpoB_Rv0667-p.Ser450Phe	S450F	S450L	MDR compensated	L2	Europe_Russia_W148_Outbreak	Female	34	HIV-	31.03.16	0	1
G26270	SAMEA7157848	PRJEB39561	112.46	NA	S450L	S450L	MDR	L4	L4.3/LAM	NA	NA	NA	22.09.16	0	0
G26271	SAMEA7156969	PRJEB39561	105.9	rpoC_Rv0668-p.Gly332Ser	S450L	S450L	MDR compensated	L2	Europe_Russia_W148_Outbreak	Male	53	HIV+	25.03.16	0	1
G26272	SAMEA7157174	PRJEB39561	26.57	rpoB_Rv0667-p.Glu761Asp	S450L	S450L	MDR compensated	L2	CladeA	Male	40	HIV+	18.02.16	0	1
G26273	SAMEA7157837	PRJEB39561	125.21	rpoC_Rv0668-p.Val483Gly	S450L	S450L	MDR compensated	L2	Central_Asia	Male	64	HIV-	28.07.16	0	1
G26274	SAMEA7157792	PRJEB39561	119.1	NA	D435Y;L430P	non S450L	MDR	L2	Europe_Russia_W148_Outbreak	Female	54	HIV-	19.02.16	0	1
G26276	SAMEA7156938	PRJEB39561	127.87	rpoC_Rv0668-p.Gly332Cys	S450L	S450L	MDR compensated	L2	Central_Asia	Male	19	HIV-	24.02.16	0	1
G26277	SAMEA7157036	PRJEB39561	86.26	rpoC_Rv0668-p.Val483Gly	S450L	S450L	MDR compensated	L2	Central_Asia	Male	46	HIV+	04.02.16	0	1
G26278	SAMEA7157819	PRJEB39561	47.92	rpoC_Rv0668-p.Val483Gly	S450L	S450L	MDR compensated	L2	Central_Asia	Male	49	HIV+	18.05.16	0	1
G26279	SAMEA7157041	PRJEB39561	101.08	rpoC_Rv0668-p.Val483Gly	S450L	S450L	MDR compensated	L2	Central_Asia	Female	41	HIV-	11.02.16	0	1
G26280	SAMEA7157896	PRJEB39561	85.89	rpoB_Rv0667-p.Arg827Cys	S450L	S450L	MDR compensated	L2	Europe_Russia_W148_Outbreak	Male	55	HIV-	05.09.16	0	1
G26281	SAMEA7157812	PRJEB39561	109.02	rpoB_Rv0667-p.Arg552Cys	S450L	S450L	MDR compensated	L2	Central_Asia_outbreak	Female	44	HIV-	15.04.16	0	1
G26282	SAMEA7157795	PRJEB39561	176.38	rpoC_Rv0668-p.Leu527Val	S450L	S450L	MDR compensated	L2	Europe_Russia_W148_Outbreak	Male	56	HIV-	13.01.16	0	1
G26283	SAMEA7156285	PRJEB39561	107.17	NA	S450L	S450L	MDR	L2	Central_Asia	Female	23	HIV-	02.09.16	0	1
G26284	SAMEA7157842	PRJEB39561	19.06	rpoC_Rv0668-p.Asn698His	S450L	S450L	MDR compensated	L2	Central_Asia	Male	28	HIV-	31.08.16	0	1
G26285	SAMEA7157810	PRJEB39561	85.84	rpoC_Rv0668-p.Asp485Asn	S450L	S450L	MDR compensated	L2	Asia_Ancestral2	NA	NA	NA	06.04.16	NA	0
G26287	SAMEA12850766	PRJEB39561	74.77	rpoB_Rv0667-p.Arg827His	S450L	S450L	MDR compensated	L2	Central_Asia_outbreak	Male	64	HIV-	21.11.16	0	1
G26288	SAMEA7157846	PRJEB39561	112.33	rpoC_Rv0668-p.Asn698Ser	S450L	S450L	MDR compensated	L2	Central_Asia_outbreak	Male	40	HIV-	14.09.16	0	1
G26289	SAMEA7157799	PRJEB39561	118.24	rpoB_Rv0667-p.Glu761Asp	S450L	S450L	MDR compensated	L2	CladeA	Male	43	HIV+	18.02.16	0	1
G26290	SAMEA7157850	PRJEB39561	59.05	rpoC_Rv0668-p.Ile491Thr	S450L	S450L	MDR compensated	L2	Europe_Russia_W148_Outbreak	Male	55	HIV-	27.09.16	0	1
G26291	SAMEA7157843	PRJEB39561	22.63	rpoC_Rv0668-p.Ile491Val	S450L	S450L	MDR compensated	L2	Central_Asia_outbreak	Female	52	HIV-	04.07.16	0	1
G26292	SAMEA7156737	PRJEB39561	75.53	rpoC_Rv0668-p.Val517Ala	S450L	S450L	MDR compensated	L2	Europe_Russia_W148_Outbreak	Female	54	HIV-	30.06.16	0	1
G26293	SAMEA7156452	PRJEB39561	99.02	rpoB_Rv0667-p.Ser450Phe	S450F	S450L	MDR compensated	L2	Europe_Russia_W148_Outbreak	Male	27	HIV-	21.07.16	0	1
G26294	SAMEA7157253	PRJEB39561	104.73	NA	L452P	non S450L	MDR	L2	Central_Asia	Male	61	HIV-	11.03.16	0	1
G26295	SAMEA7157825	PRJEB39561	40.6	rpoC_Rv0668-p.Pro1040Arg	S450L	S450L	MDR compensated	L2	Central_Asia	NA	NA	NA	09.06.16	0	0
G26296	SAMEA7157790	PRJEB39561	48.61	rpoC_Rv0668-p.Ile491Val	S450L	S450L	MDR compensated	L2	Europe_Russia_W148_Outbreak	NA	NA	NA	17.02.16	0	0
G26297	SAMEA7156736	PRJEB39561	106.41	rpoC_Rv0668-p.Val517Ala	S450L	S450L	MDR compensated	L2	Europe_Russia_W148_Outbreak	Female	28	HIV-	22.01.16	0	1
G26298	SAMEA7157870	PRJEB39561	34.57	rpoA_Rv3457c-p.Val183Ala	S450L	S450L	MDR compensated	L2	Europe_Russia_W148_Outbreak	Male	28	HIV-	16.12.16	0	1
G26300	SAMEA7157788	PRJEB39561	58.23	NA	D435V	non S450L	MDR	L4	L4.3/LAM	Female	14	HIV-	09.02.16	0	1
G26301	SAMEA7157047	PRJEB39561	100.94	rpoC_Rv0668-p.Gly332Cys	S450L	S450L	MDR compensated	L2	Central_Asia	Male	46	NA	12.08.16	0	0
G26302	SAMEA7157278	PRJEB39561	53.01	rpoA_Rv3457c-p.Thr187Ala	S450L	S450L	MDR compensated	L2	Central_Asia_outbreak	Female	29	HIV-	16.03.16	0	1
G26303	SAMEA7157858	PRJEB39561	108.42	rpoC_Rv0668-p.Val483Gly	S450L	S450L	MDR compensated	L2	Central_Asia	Male	29	HIV-	03.11.16	0	1
G26304	SAMEA7157267	PRJEB39561	30.97	rpoC_Rv0668-p.Asn698Lys	S450L	S450L	MDR compensated	L2	Europe_Russia_W148_Outbreak	Female	32	HIV-	17.02.16	0	1
G26305	SAMEA7156619	PRJEB39561	72.19	rpoB_Rv0667-p.Leu731Pro	S450L	S450L	MDR compensated	L2	Europe_Russia_W148_Outbreak	Male	26	HIV-	19.07.16	0	1
G26308	SAMEA7156711	PRJEB39561	51.34	rpoC_Rv0668-p.Val483Ala	S450L	S450L	MDR compensated	L2	CladeA	Male	47	HIV-	04.12.15	0	1
G26309	SAMEA7156901	PRJEB39561	39.3	rpoB_Rv0667-p.Ser450Phe	S450F	S450L	MDR compensated	L2	Europe_Russia_W148_Outbreak	Female	42	HIV-	04.12.15	0	1
G26310	SAMEA7156552	PRJEB39561	65.23	rpoC_Rv0668-p.Val483Gly	S450L	S450L	MDR compensated	L2	Central_Asia	Male	16	HIV-	18.03.16	0	1
G26311	SAMEA7156632	PRJEB39561	49.57	NA	S450L	S450L	MDR	L2	Central_Asia	Male	40	HIV-	06.06.16	0	1
G26312	SAMEA7157033	PRJEB39561	109.18	rpoC_Rv0668-p.Asn698His	S450L	S450L	MDR compensated	L2	Europe_Russia_W148_Outbreak	Male	38	NA	22.06.16	0	0
G26313	SAMEA7157841	PRJEB39561	34.4	rpoC_Rv0668-p.Asp485Asn	S450L	S450L	MDR compensated	L2	Asia_Ancestral2	Male	26	HIV-	23.08.16	NA	0
G26315	SAMEA7157026	PRJEB39561	115.14	NA	S450L	S450L	MDR	L2	Central_Asia	Male	52	HIV-	02.06.16	0	1
G26316	SAMEA7156728	PRJEB39561	103.95	rpoC_Rv0668-p.Asp485Asn	S450L	S450L	MDR compensated	L2	Asia_Ancestral2	NA	NA	NA	17.02.16	NA	0
G26317	SAMEA7156453	PRJEB39561	59.72	rpoB_Rv0667-p.Ser450Phe	S450F	S450L	MDR compensated	L2	Europe_Russia_W148_Outbreak	Male	51	HIV-	09.08.16	0	1
G26318	SAMEA7157242	PRJEB39561	26.34	rpoC_Rv0668-p.Asn698His	S450L	S450L	MDR compensated	L2	Europe_Russia_W148_Outbreak	Male	23	HIV-	16.08.16	0	1
G26319	SAMEA7157202	PRJEB39561	27.9	rpoB_Rv0667-p.Arg827His	S450L	S450L	MDR compensated	L2	Central_Asia_outbreak	Male	37	HIV+	14.09.16	0	1
G26320	SAMEA7156835	PRJEB39561	43.57	rpoC_Rv0668-p.Phe452Cys	S450L	S450L	MDR compensated	L2	Europe_Russia_W148_Outbreak	Female	20	HIV-	09.06.16	0	1
G26321	SAMEA7157853	PRJEB39561	133.32	rpoC_Rv0668-p.Val483Ala	S450L	S450L	MDR compensated	L2	Central_Asia	Male	35	HIV+	11.10.16	0	1
G26322	SAMEA7157800	PRJEB39561	71.7	rpoC_Rv0668-p.Val483Gly	S450L	S450L	MDR compensated	L2	Central_Asia	Male	26	HIV-	18.01.16	0	1
G26323	SAMEA7156447	PRJEB39561	121.58	rpoB_Rv0667-p.Ser450Phe	S450F	S450L	MDR compensated	L2	Europe_Russia_W148_Outbreak	Female	22	HIV-	16.05.16	0	1
G26324	SAMEA7157275	PRJEB39561	51.5	rpoC_Rv0668-p.Val483Gly	S450L	S450L	MDR compensated	L2	Central_Asia	Female	31	HIV-	17.08.16	0	1
G26325	SAMEA7157176	PRJEB39561	86.47	rpoB_Rv0667-p.Pro45Leu	S450L	S450L	MDR compensated	L2	Central_Asia	Male	59	HIV-	02.09.16	0	1
G26326	SAMEA7156443	PRJEB39561	44.59	rpoB_Rv0667-p.Ser450Phe	S450F	S450L	MDR compensated	L2	Europe_Russia_W148_Outbreak	Male	23	HIV-	12.02.16	0	1
G26327	SAMEA7156490	PRJEB39561	102.6	rpoC_Rv0668-p.Val483Gly	S450L	S450L	MDR compensated	L2	CladeA	Male	34	HIV+	07.06.16	0	1
G26328	SAMEA7157119	PRJEB39561	122.83	NA	S450L	S450L	MDR	L2	Central_Asia	Female	37	HIV-	04.05.16	0	1
G26329	SAMEA12850703	PRJEB39561	30.18	rpoC_Rv0668-p.Val483Gly	S450L	S450L	MDR compensated	L2	Central_Asia	Male	41	HIV-	01.12.16	0	1
G26330	SAMEA7157862	PRJEB39561	32.65	rpoB_Rv0667-p.Glu761Asp	S450L	S450L	MDR compensated	L2	CladeA	Male	39	HIV-	06.09.16	0	1
G26331	SAMEA7156647	PRJEB39561	92.37	rpoC_Rv0668-p.Asp485Tyr	S450L	S450L	MDR compensated	L2	Central_Asia	Male	56	HIV-	19.07.16	0	1
G26332	SAMEA7156664	PRJEB39561	30.54	rpoA_Rv3457c-p.Glu184Asp	S450L	S450L	MDR compensated	L2	Europe_Russia_W148_Outbreak	Male	38	HIV-	02.08.16	0	1
G26334	SAMEA7157785	PRJEB39561	26.33	rpoB_Rv0667-p.Leu731Pro	S450L	S450L	MDR compensated	L4	L4.10/PGG3	Male	40	HIV+	29.01.16	0	1
G26335	SAMEA7156594	PRJEB39561	16.84	NA	S450L	S450L	MDR	L2	Europe_Russia_W148_Outbreak	Male	55	HIV-	07.06.16	0	1
G26336	SAMEA7157835	PRJEB39561	23.47	rpoC_Rv0668-p.Asp485Tyr	S450L	S450L	MDR compensated	L2	Central_Asia_outbreak	Male	35	HIV-	28.07.16	0	1
G26337	SAMEA7156457	PRJEB39561	103.15	rpoB_Rv0667-p.Ser450Phe	S450F	S450L	MDR compensated	L2	Europe_Russia_W148_Outbreak	Male	28	HIV-	06.09.16	0	1
G26338	SAMEA7157786	PRJEB39561	39.91	NA	S450L	S450L	MDR	L2	Central_Asia	Male	23	HIV-	22.01.16	0	1
G26339	SAMEA7157791	PRJEB39561	103.52	rpoB_Rv0667-p.Glu761Asp	S450L	S450L	MDR compensated	L2	CladeA	Male	34	HIV-	11.01.16	0	1
G26340	SAMEA7157051	PRJEB39561	93.47	rpoC_Rv0668-p.Ala492Val	S450L	S450L	MDR compensated	L2	Europe_Russia_W148_Outbreak	Male	44	HIV-	27.01.16	0	1
G26341	SAMEA7157805	PRJEB39561	109.37	rpoB_Rv0667-p.Glu761Asp	S450L	S450L	MDR compensated	L2	CladeA	Male	51	HIV-	19.02.16	0	1
G26342	SAMEA7157276	PRJEB39561	121.42	rpoA_Rv3457c-p.Glu184Asp	S450L	S450L	MDR compensated	L2	Europe_Russia_W148_Outbreak	Male	37	HIV-	12.01.16	0	1
G26343	SAMEA7157796	PRJEB39561	134.08	NA	S450L	S450L	MDR	L2	Central_Asia_outbreak	Male	35	HIV-	26.02.16	0	1
G26344	SAMEA7157838	PRJEB39561	50.37	rpoC_Rv0668-p.His525Gln	S450L	S450L	MDR compensated	L2	CladeA	Male	43	HIV-	11.08.16	0	1
G26345	SAMEA7156455	PRJEB39561	89.65	rpoB_Rv0667-p.Ser450Phe	S450F	S450L	MDR compensated	L2	Europe_Russia_W148_Outbreak	Male	51	HIV-	29.08.16	0	1
G26346	SAMEA7157826	PRJEB39561	83.82	rpoC_Rv0668-p.Val517Leu	S450L	S450L	MDR compensated	L2	Europe_Russia_W148_Outbreak	Male	55	HIV-	17.06.16	0	1
G26347	SAMEA7157844	PRJEB39561	101.26	rpoB_Rv0667-p.Glu761Asp	S450L	S450L	MDR compensated	L2	CladeA	Male	50	HIV+	09.09.16	0	1
G26348	SAMEA7156593	PRJEB39561	117.41	NA	S450L	S450L	MDR	L2	Europe_Russia_W148_Outbreak	Male	65	HIV-	30.03.16	0	1
G26349	SAMEA7157836	PRJEB39561	65.12	rpoC_Rv0668-p.Ile491Thr	S450L	S450L	MDR compensated	L2	Europe_Russia_W148_Outbreak	NA	NA	NA	02.08.16	0	0
G26350	SAMEA7156687	PRJEB39561	106.51	rpoC_Rv0668-p.Val483Gly	S450L	S450L	MDR compensated	L2	Central_Asia	Female	19	HIV-	27.09.16	0	1
G26351	SAMEA7156793	PRJEB39561	70.69	NA	D435V	non S450L	MDR	L4	L4.2/Ural	Female	42	NA	02.11.16	0	0
G26352	SAMEA12850746	PRJEB39561	112.32	rpoB_Rv0667-p.Asn437Asp	D435Y	non S450L	MDR compensated	L2	Central_Asia_outbreak	Male	52	HIV-	14.03.16	0	1
G26353	SAMEA7157284	PRJEB39561	46.04	rpoC_Rv0668-p.Val1252Leu	S450L	S450L	MDR compensated	L2	Europe_Russia_W148_Outbreak	Male	43	HIV-	12.04.16	0	1
G26354	SAMEA7157860	PRJEB39561	117.07	rpoB_Rv0667-p.Ser450Phe	S450F	S450L	MDR compensated	L2	Europe_Russia_W148_Outbreak	Male	22	HIV-	08.11.16	0	1
G26356	SAMEA12850672	PRJEB39561	114.07	rpoB_Rv0667-p.Ser450Phe	S450F	S450L	MDR compensated	L2	Europe_Russia_W148_Outbreak	Male	43	NA	09.08.16	0	0
G26357	SAMEA7157857	PRJEB39561	107.24	rpoB_Rv0667-p.Arg827Leu	S450L	S450L	MDR compensated	L2	CladeA	Male	58	HIV-	26.10.16	0	1
G26358	SAMEA7156445	PRJEB39561	55.93	rpoB_Rv0667-p.Ser450Phe	S450F	S450L	MDR compensated	L2	Europe_Russia_W148_Outbreak	Male	67	HIV-	18.04.16	0	1
G26360	SAMEA7156843	PRJEB39561	130.26	rpoB_Rv0667-p.Asn437Asp	D435Y	non S450L	MDR compensated	L2	Central_Asia_outbreak	Male	53	HIV-	21.11.16	0	1
G26361	SAMEA7157811	PRJEB39561	48.36	rpoC_Rv0668-p.Pro1040Arg	S450L	S450L	MDR compensated	L4	L4.1.2/Harlem	Male	43	HIV-	14.04.16	0	1
G26362	SAMEA7157793	PRJEB39561	27.23	rpoB_Rv0667-p.Ser450Phe	S450F	S450L	MDR compensated	L2	Europe_Russia_W148_Outbreak	Male	25	HIV-	22.02.16	0	1
G26363	SAMEA7157257	PRJEB39561	97.24	NA	S450L	S450L	MDR	L2	Central_Asia	NA	NA	NA	15.02.16	0	0
G26364	SAMEA7157807	PRJEB39561	32.05	rpoC_Rv0668-p.Val483Ala	S450L	S450L	MDR compensated	L4	L4.3/LAM	Male	42	HIV-	30.03.16	0	1
G26366	SAMEA7156475	PRJEB39561	89.97	NA	S450L	S450L	MDR	L2	Europe_Russia_W148_Outbreak	Male	56	NA	13.10.16	0	0
G26367	SAMEA7156621	PRJEB39561	87.45	rpoB_Rv0667-p.Leu731Pro	S450L	S450L	MDR compensated	L2	Europe_Russia_W148_Outbreak	Male	61	HIV-	30.08.16	0	1
G26368	SAMEA7157823	PRJEB39561	62.29	NA	S450L	S450L	MDR	L4	L4.3/LAM	Female	27	HIV-	08.06.16	0	1
G26370	SAMEA7156781	PRJEB39561	112.67	rpoC_Rv0668-p.Val483Gly	S450L	S450L	MDR compensated	L2	Central_Asia	Male	37	HIV-	17.08.16	0	1
G26371	SAMEA7157279	PRJEB39561	95.72	rpoA_Rv3457c-p.Thr187Ala	S450L	S450L	MDR compensated	L2	Central_Asia_outbreak	NA	NA	NA	30.03.16	0	0
G26372	SAMEA7156731	PRJEB39561	101.34	rpoC_Rv0668-p.His525Asn	S450L	S450L	MDR compensated	L4	L4.2/Ural	Female	33	HIV-	14.06.16	0	1
G26373	SAMEA7157861	PRJEB39561	98.56	rpoA_Rv3457c-p.Glu184Asp	S450L	S450L	MDR compensated	L2	Europe_Russia_W148_Outbreak	Male	44	HIV-	09.11.16	0	1
G26374	SAMEA7157839	PRJEB39561	162.07	rpoC_Rv0668-p.Val483Gly	S450L	S450L	MDR compensated	L2	Central_Asia	Male	27	HIV-	18.08.16	0	1
G26375	SAMEA7156691	PRJEB39561	101.85	NA	S450L	S450L	MDR	L4	L4.2/Ural	Male	33	HIV-	25.07.16	0	1
G26376	SAMEA7157852	PRJEB39561	62.72	rpoC_Rv0668-p.Val1252Met	S450L	S450L	MDR compensated	L2	CladeA	NA	NA	NA	06.10.16	0	0
G26377	SAMEA12850695	PRJEB39561	138.75	rpoC_Rv0668-p.Val483Gly	S450L	S450L	MDR compensated	L2	Central_Asia	Male	31	HIV-	07.07.16	0	1
G26378	SAMEA7157827	PRJEB39561	132.54	rpoB_Rv0667-p.Arg552His	S450L	S450L	MDR compensated	L4	L4.3/LAM	Male	51	HIV-	19.05.16	0	1
G26381	SAMEA7156463	PRJEB39561	169.08	rpoB_Rv0667-p.Ser450Phe	S450F	S450L	MDR compensated	L2	Europe_Russia_W148_Outbreak	Male	32	HIV-	05.09.16	0	1
G26382	SAMEA12850750	PRJEB39561	109.73	rpoC_Rv0668-p.Asn698Lys	S450L	S450L	MDR compensated	L2	Europe_Russia_W148_Outbreak	Female	52	HIV-	06.09.16	0	1
G26383	SAMEA7157832	PRJEB39561	162.76	NA	S450L	S450L	MDR	L2	CladeA	Female	56	HIV-	20.07.16	0	1
G26384	SAMEA7157859	PRJEB39561	135.76	NA	H445Y	non S450L	MDR	L2	Central_Asia	Female	31	HIV-	03.11.16	0	1
G26386	SAMEA7157265	PRJEB39561	120.4	rpoA_Rv3457c-p.Val183Gly	S450L	S450L	MDR compensated	L2	L2	NA	NA	NA	22.08.16	0	0
G26387	SAMEA7157847	PRJEB39561	101.34	rpoB_Rv0667-p.Arg827His	S450L	S450L	MDR compensated	L2	Central_Asia_outbreak	Male	26	HIV-	20.09.16	0	1
G26388	SAMEA7157863	PRJEB39561	92.42	NA	S450W	non S450L	MDR	L2	Central_Asia	NA	NA	NA	11.11.16	0	0
G26389	SAMEA7157802	PRJEB39561	78.83	NA	S450L	S450L	MDR	L4	L4.3/LAM	Female	71	HIV-	14.03.16	0	1
G26390	SAMEA7157043	PRJEB39561	65.57	rpoC_Rv0668-p.Val483Gly	S450L	S450L	MDR compensated	L2	Central_Asia	Male	27	HIV-	27.04.16	0	1
G26391	SAMEA7157069	PRJEB39561	94.93	rpoC_Rv0668-p.Val483Ala	S450L	S450L	MDR compensated	L2	CladeA	Female	35	NA	26.10.16	0	0
G26392	SAMEA7157804	PRJEB39561	62.36	rpoC_Rv0668-p.Val483Gly	S450L	S450L	MDR compensated	L4	L4.2/Ural	Male	33	HIV+	21.03.16	0	1
G26393	SAMEA7156476	PRJEB39561	108.69	NA	S450L	S450L	MDR	L2	Europe_Russia_W148_Outbreak	Female	17	HIV-	09.11.16	0	1
G26394	SAMEA7157845	PRJEB39561	101.33	rpoB_Rv0667-p.Ser450Phe	S450F	S450L	MDR compensated	L2	Europe_Russia_W148_Outbreak	Male	44	HIV-	12.09.16	0	1
G26395	SAMEA7156994	PRJEB39561	96.11	NA	H445D	non S450L	MDR	L4	L4.3/LAM	Male	51	HIV-	26.10.16	0	1
G26396	SAMEA7157281	PRJEB39561	112.12	rpoB_Rv0667-p.Leu731Pro	S450L	S450L	MDR compensated	L2	Europe_Russia_W148_Outbreak	Male	55	HIV-	14.11.16	0	1
G26397	SAMEA7157864	PRJEB39561	106.76	NA	D435Y	non S450L	MDR	L4	L4.10/PGG3	Male	34	HIV-	14.11.16	0	1
G26398	SAMEA7157814	PRJEB39561	110.04	NA	S450L	S450L	MDR	L4	L4.1.2/Harlem	Male	59	NA	22.04.16	0	0
G26399	SAMEA12850677	PRJEB39561	113.53	NA	S450L	S450L	MDR	L4	L4.10/PGG3	Male	57	HIV-	12.02.16	0	1
G26400	SAMEA7157038	PRJEB39561	91.07	rpoC_Rv0668-p.Val483Gly	S450L	S450L	MDR compensated	L2	Central_Asia	Male	27	HIV-	11.10.16	0	1
G26401	SAMEA7157851	PRJEB39561	106.36	NA	L430P	non S450L	MDR	L2	Europe_Russia_W148_Outbreak	NA	NA	NA	28.09.16	0	0
G26402	SAMEA7156618	PRJEB39561	87.79	rpoB_Rv0667-p.Leu731Pro	S450L	S450L	MDR compensated	L2	Europe_Russia_W148_Outbreak	Male	26	HIV-	10.06.16	0	1
G26403	SAMEA7157824	PRJEB39561	88.27	rpoA_Rv3457c-p.Gly31Ala	S450L	S450L	MDR compensated	L2	Europe_Russia_W148_Outbreak	Male	34	NA	09.06.16	0	0
G26404	SAMEA7157849	PRJEB39561	51.14	NA	H445D	non S450L	MDR	L4	L4.3/LAM	Male	36	HIV-	07.09.16	0	1
G26405	SAMEA7157801	PRJEB39561	121.47	NA	H445Y	non S450L	MDR	L4	L4.3/LAM	Female	29	HIV-	09.03.16	0	1
G26407	SAMEA7156454	PRJEB39561	33.57	rpoB_Rv0667-p.Ser450Phe	S450F	S450L	MDR compensated	L2	Europe_Russia_W148_Outbreak	Female	34	HIV-	28.06.16	0	1
G26408	SAMEA7157083	PRJEB39561	132.51	rpoC_Rv0668-p.Phe831Leu	S450L	S450L	MDR compensated	L4	L4.10/PGG3	Male	43	HIV-	12.07.16	0	1
G26409	SAMEA7157109	PRJEB39561	41.03	NA	S450L	S450L	MDR	L2	Europe_Russia_W148_Outbreak	Female	26	HIV-	04.10.16	0	1
G26410	SAMEA7157806	PRJEB39561	31.6	NA	L452P	non S450L	MDR	L4	L4.2/Ural	Male	51	HIV-	10.02.16	0	1
G26411	SAMEA7157840	PRJEB39561	33.66	NA	H445D	non S450L	MDR	L4	L4.3/LAM	Male	19	HIV-	22.08.16	0	1
G26690	SAMEA7157882	PRJEB39561	48	rpoC_Rv0668-p.Gly332Cys	S450L	S450L	MDR compensated	L2	Central_Asia	NA	NA	NA	18.03.14	0	0
G26691	SAMEA7157892	PRJEB39561	72.64	rpoC_Rv0668-p.Leu516Pro	S450L	S450L	MDR compensated	L2	Europe_Russia_W148_Outbreak	Male	62	HIV-	05.03.14	0	1
G26692	SAMEA7157887	PRJEB39561	111.21	rpoC_Rv0668-p.Gly332Arg	S450L	S450L	MDR compensated	L2	Europe_Russia_W148_Outbreak	Male	48	HIV+	12.02.14	0	1
G26693	SAMEA7157894	PRJEB39561	64.33	NA	H445R	non S450L	MDR	L2	Central_Asia	Male	36	NA	15.04.14	0	0
G26705	SAMEA7157885	PRJEB39561	62.21	NA	S450L	S450L	MDR	L2	CladeA	NA	NA	NA	NA	NA	0
G26706	SAMEA7157886	PRJEB39561	62.97	NA	H445Y	non S450L	MDR	L4	L4.1.2/Harlem	NA	NA	NA	NA	NA	0
G26707	SAMEA7157880	PRJEB39561	63.17	rpoC_Rv0668-p.Val483Gly	S450L	S450L	MDR compensated	L2	CladeA	NA	NA	NA	NA	NA	0
G26708	SAMEA7157891	PRJEB39561	70.66	rpoB_Rv0667-p.Ser450Phe	S450F	S450L	MDR compensated	L2	Europe_Russia_W148_Outbreak	NA	NA	NA	23.01.14	0	0
G26710	SAMEA7157893	PRJEB39561	63.13	NA	p.Met434_Asp435del	non S450L	MDR	L2	CladeA	NA	NA	NA	NA	NA	0
G26713	SAMEA7157888	PRJEB39561	65.19	rpoB_Rv0667-p.Ser450Phe	S450F	S450L	MDR compensated	L2	Europe_Russia_W148_Outbreak	NA	NA	NA	NA	NA	0
G26716	SAMEA12850659	PRJEB39561	58.38	NA	S450L	S450L	MDR	L2	Europe_Russia_W148_Outbreak	Male	16	HIV-	24.09.14	0	1
G26718	SAMEA7157883	PRJEB39561	57.4	NA	H445D	non S450L	MDR	L4	L4.3/LAM	Male	25	HIV-	02.04.14	0	1
G26720	SAMEA12850721	PRJEB39561	66.78	rpoC_Rv0668-p.Val483Gly	S450L	S450L	MDR compensated	L2	Central_Asia	Male	27	HIV-	31.10.14	0	1
G26721	SAMEA7157878	PRJEB39561	76.71	rpoB_Rv0667-p.Ser450Phe	S450F	S450L	MDR compensated	L2	Europe_Russia_W148_Outbreak	Male	33	NA	06.08.14	0	0
G26724	SAMEA7157890	PRJEB39561	60.56	NA	L452P	non S450L	MDR	L2	Central_Asia	Female	27	HIV-	18.11.14	0	1
G26725	SAMEA7157877	PRJEB39561	67.77	rpoB_Rv0667-p.Ser450Phe	S450F	S450L	MDR compensated	L2	Europe_Russia_W148_Outbreak	Female	28	HIV-	24.03.14	0	1
G26726	SAMEA7157884	PRJEB39561	63.43	NA	H445D	non S450L	MDR	L4	L4.3/LAM	Male	45	NA	22.08.14	0	0
G32019	SAMEA12853391	PRJEB50582	68.55	NA	NA	NA	pan-susceptible	L2	Central_Asia	Male	36	HIV-	22.01.14	0	1
G32020	SAMEA12855176	PRJEB50582	62.93	NA	NA	NA	pan-susceptible	L2	Central_Asia	NA	NA	NA	06.02.14	0	0
G32021	SAMEA12854104	PRJEB50582	63.19	NA	NA	NA	pan-susceptible	L4	L4.10/PGG3	Male	43	HIV-	18.09.14	0	1
G32023	SAMEA12854837	PRJEB50582	65.68	NA	NA	NA	pan-susceptible	L2	Central_Asia	Male	60	HIV-	23.07.14	0	1
G32024	SAMEA12855171	PRJEB50582	64.84	NA	NA	NA	pan-susceptible	L2	Central_Asia	NA	NA	NA	19.03.14	0	0
G32025	SAMEA12851626	PRJEB50582	63.37	NA	NA	NA	pan-susceptible	L2	Central_Asia	Male	20	HIV-	03.04.14	0	1
G32026	SAMEA12855169	PRJEB50582	64.56	NA	NA	NA	pan-susceptible	L2	Central_Asia	NA	NA	NA	24.09.14	0	0
G32027	SAMEA12853880	PRJEB50582	63.24	NA	NA	NA	pan-susceptible	L2	Central_Asia	Male	41	HIV-	01.10.14	0	1
G32028	SAMEA12853194	PRJEB50582	79.71	NA	NA	NA	pan-susceptible	L2	Central_Asia	Male	34	HIV-	22.07.14	0	1
G32029	SAMEA12854358	PRJEB50582	59.65	NA	NA	NA	pan-susceptible	L4	L4.3/LAM	Male	49	NA	25.07.14	0	0
G32033	SAMEA12855466	PRJEB50582	60.3	NA	NA	NA	pan-susceptible	L4	L4.10/PGG3	NA	NA	NA	31.01.14	0	0
G32034	SAMEA12855301	PRJEB50582	73.04	NA	NA	NA	pan-susceptible	L4	L4.1.2/Harlem	NA	NA	NA	10.02.14	0	0
G32035	SAMEA12854630	PRJEB50582	61.41	NA	NA	NA	pan-susceptible	L4	L4.10/PGG3	Male	54	HIV-	14.08.14	0	1
G32036	SAMEA12851928	PRJEB50582	58.26	NA	NA	NA	pan-susceptible	L4	L4.3/LAM	Male	23	HIV-	24.04.14	0	1
G32038	SAMEA12854152	PRJEB50582	75.32	NA	NA	NA	pan-susceptible	L2	Central_Asia	Male	45	NA	14.02.14	0	0
G32042	SAMEA12855291	PRJEB50582	62.51	NA	NA	NA	pan-susceptible	L4	L4.10/PGG3	NA	NA	NA	04.08.14	0	0
G32043	SAMEA12851830	PRJEB50582	57.49	NA	NA	NA	pan-susceptible	L4	L4.10/PGG3	Female	22	HIV-	27.11.14	0	1
G32044	SAMEA12855293	PRJEB50582	59.87	NA	NA	NA	pan-susceptible	L4	L4.3/LAM	NA	NA	NA	21.07.14	0	0
G32045	SAMEA12853396	PRJEB50582	59.6	NA	NA	NA	pan-susceptible	L4	L4.2/Ural	Male	36	HIV-	11.03.14	0	1
G32046	SAMEA12852148	PRJEB50582	64.92	NA	NA	NA	pan-susceptible	L4	L4.1.2/Harlem	Male	25	HIV-	16.12.14	0	1
G32047	SAMEA12855295	PRJEB50582	60.77	NA	NA	NA	pan-susceptible	L4	L4.1.2/Harlem	NA	NA	NA	20.05.14	0	0
G32048	SAMEA12855302	PRJEB50582	63.43	NA	NA	NA	pan-susceptible	L4	L4.3/LAM	NA	NA	NA	03.02.14	0	0
G32049	SAMEA12853601	PRJEB50582	65.54	NA	NA	NA	pan-susceptible	L2	Central_Asia	Male	38	NA	22.04.14	0	0
G32050	SAMEA12850785	PRJEB50582	69.58	NA	NA	NA	pan-susceptible	L2	Central_Asia	Male	18	HIV-	29.09.14	0	1
G32051	SAMEA12852602	PRJEB50582	64.93	NA	NA	NA	pan-susceptible	L2	Central_Asia	Male	29	NA	27.08.14	0	0
G32052	SAMEA12850994	PRJEB50582	59.61	NA	NA	NA	pan-susceptible	L4	L4.1.2/Harlem	Male	45	HIV-	17.12.14	0	1
G32053	SAMEA12854284	PRJEB50582	61.54	NA	NA	NA	pan-susceptible	L4	L4.2/Ural	Male	47	NA	12.06.14	0	0
G32054	SAMEA12852567	PRJEB50582	64.87	NA	NA	NA	pan-susceptible	L4	L4.10/PGG3	Male	28	HIV-	06.02.14	1	1
G32055	SAMEA12851740	PRJEB50582	65.81	NA	NA	NA	pan-susceptible	L2	Central_Asia	Female	21	HIV-	21.03.14	0	1
G32056	SAMEA12854883	PRJEB50582	63.75	NA	NA	NA	pan-susceptible	L4	L4.10/PGG3	Male	62	NA	25.07.14	0	0
G32057	SAMEA12854177	PRJEB50582	71.52	NA	NA	NA	pan-susceptible	L4	L4.5/Iran	Female	45	HIV-	13.08.14	0	1
G32058	SAMEA12854560	PRJEB50582	69.21	NA	NA	NA	pan-susceptible	L4	L4.1.2/Harlem	Female	53	NA	29.07.14	0	0
G32059	SAMEA12852103	PRJEB50582	62.48	NA	NA	NA	pan-susceptible	L2	Central_Asia	Female	25	HIV-	01.10.14	0	1
G32060	SAMEA12854895	PRJEB50582	61.04	NA	NA	NA	pan-susceptible	L4	L4.10/PGG3	Male	63	NA	04.12.14	1	0
G32061	SAMEA12852273	PRJEB50582	57.32	NA	NA	NA	pan-susceptible	L4	L4.2/Ural	Male	26	NA	26.03.14	1	0
G32062	SAMEA12853832	PRJEB50582	66.67	NA	NA	NA	pan-susceptible	L4	L4.10/PGG3	Male	40	HIV-	17.03.14	0	1
G32063	SAMEA12852961	PRJEB50582	61.99	NA	NA	NA	pan-susceptible	L4	L4.1.2/Harlem	Male	32	HIV-	06.01.14	0	1
G32064	SAMEA12851831	PRJEB50582	60.12	NA	NA	NA	pan-susceptible	L4	L4.3/LAM	Male	22	HIV-	28.05.14	0	1
G32065	SAMEA12854068	PRJEB50582	65.36	NA	NA	NA	pan-susceptible	L2	Central_Asia	Male	43	HIV-	27.11.14	0	1
G32066	SAMEA12855087	PRJEB50582	62.1	NA	NA	NA	pan-susceptible	L4	L4.5/Iran	Female	77	HIV-	15.08.14	0	1
G32067	SAMEA12852390	PRJEB50582	79.36	NA	NA	NA	pan-susceptible	L2	Central_Asia	Male	27	HIV-	17.03.14	0	1
G32068	SAMEA12855005	PRJEB50582	59.46	NA	NA	NA	pan-susceptible	L4	L4.10/PGG3	Female	69	HIV-	07.05.14	0	1
G32069	SAMEA12855170	PRJEB50582	62.51	NA	NA	NA	pan-susceptible	L2	Central_Asia	NA	NA	NA	31.07.14	0	0
G32070	SAMEA12853847	PRJEB50582	66	NA	NA	NA	pan-susceptible	L4	L4.5/Iran	Female	40	HIV-	20.08.14	0	1
G32071	SAMEA12853707	PRJEB50582	60.17	NA	NA	NA	pan-susceptible	L3	L3	Female	39	HIV-	24.09.14	NA	0
G32072	SAMEA12851448	PRJEB50582	61.87	NA	NA	NA	pan-susceptible	L4	L4.3/LAM	Male	17	NA	04.11.14	0	0
G32074	SAMEA12853188	PRJEB50582	43.73	NA	NA	NA	pan-susceptible	L2	Central_Asia	Male	34	HIV-	28.03.14	0	1
G32075	SAMEA12852019	PRJEB50582	59	NA	NA	NA	pan-susceptible	L4	L4.2/Ural	Male	24	HIV-	30.04.14	0	1
G32076	SAMEA12853703	PRJEB50582	64.3	NA	NA	NA	pan-susceptible	L2	Central_Asia	Male	39	NA	16.09.14	0	0
G32077	SAMEA12853370	PRJEB50582	59.19	NA	NA	NA	pan-susceptible	L2	Central_Asia	Male	36	HIV-	30.01.14	1	1
G32078	SAMEA12854220	PRJEB50582	57.68	NA	NA	NA	pan-susceptible	L4	L4.3/LAM	Male	46	HIV-	10.12.14	0	1
G32079	SAMEA12851926	PRJEB50582	62.12	NA	NA	NA	pan-susceptible	L4	L4.2/Ural	Male	23	HIV-	10.02.14	0	1
G32080	SAMEA12854658	PRJEB50582	66.67	NA	NA	NA	pan-susceptible	L4	L4.10/PGG3	Male	55	HIV-	01.10.14	0	1
G32081	SAMEA12851498	PRJEB50582	67.96	NA	NA	NA	pan-susceptible	L4	L4.3/LAM	Male	18	HIV-	10.04.14	0	1
G32082	SAMEA12853568	PRJEB50582	62.08	NA	NA	NA	pan-susceptible	L2	Central_Asia	Male	38	HIV-	06.02.14	0	1
G32083	SAMEA12855296	PRJEB50582	63.72	NA	NA	NA	pan-susceptible	L4	L4.3/LAM	NA	NA	NA	15.05.14	0	0
G32084	SAMEA12853066	PRJEB50582	62.8	NA	NA	NA	pan-susceptible	L2	Central_Asia	Female	33	NA	22.08.14	0	0
G32085	SAMEA12851572	PRJEB50582	59.23	NA	NA	NA	pan-susceptible	L4	L4.3/LAM	Female	19	HIV-	15.07.14	0	1
G32086	SAMEA12851229	PRJEB50582	57.5	NA	NA	NA	pan-susceptible	L4	L4.3/LAM	Male	1	HIV-	19.11.14	0	1
G32087	SAMEA12851624	PRJEB50582	68.37	NA	NA	NA	pan-susceptible	L4	L4.10/PGG3	Female	19	HIV-	15.04.14	1	1
G32088	SAMEA12855292	PRJEB50582	64.23	NA	NA	NA	pan-susceptible	L4	L4.3/LAM	NA	NA	NA	10.03.14	0	0
G32089	SAMEA12853424	PRJEB50582	66.79	NA	NA	NA	pan-susceptible	L4	L4.2/Ural	Male	36	HIV-	02.04.14	1	1
G32090	SAMEA12854624	PRJEB50582	68.68	NA	NA	NA	pan-susceptible	L4	L4.1.2/Harlem	Male	54	NA	17.07.14	0	0
G32091	SAMEA12852189	PRJEB50582	63.7	NA	NA	NA	pan-susceptible	L4	L4.3/LAM	Male	25	HIV-	25.03.14	1	1
G32092	SAMEA12853201	PRJEB50582	64.49	NA	NA	NA	pan-susceptible	L2	Central_Asia	Male	34	HIV-	26.11.14	0	1
G32093	SAMEA12854720	PRJEB50582	65.25	NA	NA	NA	pan-susceptible	L4	L4.10/PGG3	Male	56	NA	12.09.14	0	0
G32094	SAMEA12854345	PRJEB50582	65.29	NA	NA	NA	pan-susceptible	L4	L4.10/PGG3	Male	48	HIV-	30.06.14	0	1
G32095	SAMEA12854087	PRJEB50582	66.91	NA	NA	NA	pan-susceptible	L4	L4.3/LAM	Male	43	NA	02.12.14	0	0
G32097	SAMEA12854657	PRJEB50582	65.19	NA	NA	NA	pan-susceptible	L4	L4.1.2/Harlem	Male	55	NA	13.11.14	0	0
G32098	SAMEA12853508	PRJEB50582	64.59	NA	NA	NA	pan-susceptible	L4	L4.10/PGG3	Female	37	HIV-	22.09.14	0	1
G32099	SAMEA12854791	PRJEB50582	62.19	NA	NA	NA	pan-susceptible	L4	L4.10/PGG3	Male	58	HIV-	28.01.14	0	1
G32100	SAMEA12853711	PRJEB50582	63.56	NA	NA	NA	pan-susceptible	L4	L4.10/PGG3	Male	39	HIV-	23.10.14	0	1
G32101	SAMEA12851654	PRJEB50582	62.79	NA	NA	NA	pan-susceptible	L4	L4.10/PGG3	Male	20	NA	14.03.14	0	0
G32102	SAMEA12855135	PRJEB50582	65.76	NA	NA	NA	pan-susceptible	L4	L4.2/Ural	Female	83	HIV-	20.11.14	0	1
G32103	SAMEA12854167	PRJEB50582	63.94	NA	NA	NA	pan-susceptible	L4	L4.3/LAM	Female	45	HIV-	27.11.14	0	1
G32104	SAMEA12852577	PRJEB50582	65.13	NA	NA	NA	pan-susceptible	L4	L4.10/PGG3	Male	28	HIV-	15.09.14	1	1
G32105	SAMEA12853709	PRJEB50582	66.74	NA	NA	NA	pan-susceptible	L4	L4.10/PGG3	Male	39	HIV-	16.09.14	1	1
G32106	SAMEA12852596	PRJEB50582	75.91	NA	NA	NA	pan-susceptible	L2	Central_Asia	Male	29	HIV-	04.12.14	0	1
G32107	SAMEA12852405	PRJEB50582	59.94	NA	NA	NA	pan-susceptible	L4	L4.10/PGG3	Male	27	HIV-	18.12.14	0	1
G32108	SAMEA12855290	PRJEB50582	63.7	NA	NA	NA	pan-susceptible	L4	L4.10/PGG3	NA	NA	NA	09.10.14	0	0
G32109	SAMEA12855022	PRJEB50582	60.25	NA	NA	NA	pan-susceptible	L4	L4.10/PGG3	Male	70	NA	16.05.14	0	0
G32111	SAMEA12850975	PRJEB50582	68.69	NA	NA	NA	pan-susceptible	L4	L4.2/Ural	Male	43	HIV-	29.08.14	0	1
G32112	SAMEA12854082	PRJEB50582	56.74	NA	NA	NA	pan-susceptible	L4	L4.10/PGG3	Male	43	HIV-	01.10.14	0	1
G32113	SAMEA12854125	PRJEB50582	60.43	NA	NA	NA	pan-susceptible	L4	L4.3/LAM	Male	44	NA	26.02.14	0	0
G35933	SAMEA7156800	PRJEB39561	114.78	rpoC_Rv0668-p.Val483Gly	S450L	S450L	MDR compensated	L2	CladeA	Male	30	HIV-	24.02.15	0	1
G35934	SAMEA7157664	PRJEB39561	90.65	NA	S450L	S450L	MDR	L2	Central_Asia_outbreak	NA	NA	NA	30.01.15	0	0
G35935	SAMEA7157518	PRJEB39561	124.93	NA	S450L	S450L	MDR	L2	Europe_Russia_W148_Outbreak	NA	NA	NA	20.01.14	0	0
G35936	SAMEA7156931	PRJEB39561	115.61	rpoC_Rv0668-p.Gly332Cys	S450L	S450L	MDR compensated	L2	Central_Asia	Male	38	HIV+	26.03.14	0	1
G35937	SAMEA7157622	PRJEB39561	109.86	rpoB_Rv0667-p.Arg827Leu	S450L	S450L	MDR compensated	L2	Europe_Russia_W148_Outbreak	Male	56	HIV+	09.10.14	0	1
G35938	SAMEA7157229	PRJEB39561	103.01	rpoB_Rv0667-p.Met434Val	L430P	non S450L	MDR compensated	L2	CladeA	Male	26	HIV-	06.03.14	0	1
G35939	SAMEA7157533	PRJEB39561	103.54	rpoC_Rv0668-p.Asn698His	S450L	S450L	MDR compensated	L2	Central_Asia	Female	23	HIV-	05.02.14	0	1
G35940	SAMEA7157889	PRJEB39561	79.34	rpoC_Rv0668-p.Ile491Thr	S450L	S450L	MDR compensated	L2	Europe_Russia_W148_Outbreak	Male	66	HIV-	14.08.14	0	1
G35941	SAMEA7156809	PRJEB39561	114.09	NA	S450W	non S450L	MDR	L2	L2	NA	NA	NA	03.12.15	0	0
G35942	SAMEA7156932	PRJEB39561	117.05	rpoC_Rv0668-p.Gly332Cys	S450L	S450L	MDR compensated	L2	Central_Asia	Male	19	HIV-	29.09.14	0	1
G35943	SAMEA7157234	PRJEB39561	65.19	NA	S450L	S450L	MDR	L2	CladeA	Male	36	HIV-	22.04.14	0	1
G35944	SAMEA7157236	PRJEB39561	107.87	NA	L430P	non S450L	MDR	L2	Central_Asia_outbreak	Male	50	HIV-	20.05.14	0	1
G35945	SAMEA7156853	PRJEB39561	112.98	rpoA_Rv3457c-p.Thr187Ala	S450L	S450L	MDR compensated	L2	Europe_Russia_W148_Outbreak	Male	46	HIV-	02.09.14	0	1
G35946	SAMEA7156997	PRJEB39561	102.25	rpoB_Rv0667-p.Lys446Gln	K446Q;H445S	non S450L	MDR compensated	L2	Europe_Russia_W148_Outbreak	Male	61	HIV-	16.01.14	0	1
G35947	SAMEA7156777	PRJEB39561	120.26	rpoC_Rv0668-p.Val483Gly	S450L	S450L	MDR compensated	L2	Central_Asia	Male	23	HIV-	24.02.14	0	1
G35948	SAMEA12850683	PRJEB39561	99.46	NA	S450L	S450L	MDR	L2	Central_Asia_outbreak	Female	15	HIV-	25.03.14	0	1
G35950	SAMEA7157599	PRJEB39561	93.1	rpoC_Rv0668-p.Val483Gly	S450L	S450L	MDR compensated	L2	Central_Asia	Male	51	HIV-	05.06.14	0	1
G35951	SAMEA7156798	PRJEB39561	93.55	rpoC_Rv0668-p.Val483Gly	S450L	S450L	MDR compensated	L2	CladeA	Male	48	HIV-	16.09.14	0	1
G35952	SAMEA7156430	PRJEB39561	106.13	rpoB_Rv0667-p.Ser450Phe	S450F	S450L	MDR compensated	L2	Europe_Russia_W148_Outbreak	Male	38	HIV-	07.08.15	0	1
G35953	SAMEA7156383	PRJEB39561	101.08	rpoB_Rv0667-p.Ser450Phe	S450F	S450L	MDR compensated	L2	Europe_Russia_W148_Outbreak	Male	24	HIV-	30.04.14	0	1
G35954	SAMEA7157585	PRJEB39561	103.7	rpoA_Rv3457c-p.Gly31Ala	S450L	S450L	MDR compensated	L2	Europe_Russia_W148_Outbreak	Male	25	HIV-	12.05.14	0	1
G35955	SAMEA7156903	PRJEB39561	104.62	rpoC_Rv0668-p.Asn698His	S450L	S450L	MDR compensated	L2	Europe_Russia_W148_Outbreak	Male	44	HIV-	03.07.14	0	1
G35956	SAMEA7157584	PRJEB39561	112.45	NA	S450Tyr	non S450L	MDR	L4	L4.10/PGG3	Male	51	HIV-	06.05.14	0	1
G35957	SAMEA7157170	PRJEB39561	120.83	rpoC_Rv0668-p.Val483Gly	S450L	S450L	MDR compensated	L2	Central_Asia	Male	55	HIV-	18.12.14	0	1
G35958	SAMEA7156658	PRJEB39561	101.75	rpoA_Rv3457c-p.Glu184Asp	S450L	S450L	MDR compensated	L2	Europe_Russia_W148_Outbreak	Male	69	HIV-	11.02.14	0	1
G35959	SAMEA7156400	PRJEB39561	63.92	rpoB_Rv0667-p.Ser450Phe	S450F	S450L	MDR compensated	L2	Europe_Russia_W148_Outbreak	Male	29	HIV-	02.09.14	0	1
G35960	SAMEA7156894	PRJEB39561	106.73	rpoB_Rv0667-p.Ser450Phe	S450F	S450L	MDR compensated	L2	Europe_Russia_W148_Outbreak	NA	NA	NA	30.04.14	0	0
G35961	SAMEA7156607	PRJEB39561	121.64	rpoB_Rv0667-p.Leu731Pro	S450L	S450L	MDR compensated	L2	Europe_Russia_W148_Outbreak	Male	60	HIV-	17.07.14	0	1
G35962	SAMEA7156583	PRJEB39561	103.55	NA	S450L	S450L	MDR	L2	Europe_Russia_W148_Outbreak	Male	21	HIV-	02.12.14	0	1
G35963	SAMEA7157580	PRJEB39561	96.78	NA	S450L	S450L	MDR	L2	Europe_Russia_W148_Outbreak	NA	NA	NA	10.06.14	0	0
G35964	SAMEA7157546	PRJEB39561	124.84	rpoC_Rv0668-p.Ala521Asp	S450L	S450L	MDR compensated	L4	L4.2/Ural	Male	42	HIV-	28.03.14	0	1
G35965	SAMEA7157592	PRJEB39561	109.31	NA	S450L	S450L	MDR	L2	CladeA	NA	NA	NA	15.07.14	0	0
G35966	SAMEA7157045	PRJEB39561	114.04	rpoC_Rv0668-p.Gly332Cys	S450L	S450L	MDR compensated	L2	Central_Asia	Male	49	HIV-	26.12.14	0	1
G35967	SAMEA7156968	PRJEB39561	100.41	rpoC_Rv0668-p.Gly332Ser	S450L	S450L	MDR compensated	L2	Europe_Russia_W148_Outbreak	Female	37	HIV+	24.02.14	0	1
G35968	SAMEA7156606	PRJEB39561	108.05	rpoB_Rv0667-p.Leu731Pro	S450L	S450L	MDR compensated	L2	Europe_Russia_W148_Outbreak	Male	53	HIV-	03.06.14	0	1
G35969	SAMEA7156531	PRJEB39561	99.64	rpoC_Rv0668-p.Val483Gly	S450L	S450L	MDR compensated	L2	Central_Asia	Male	29	HIV-	18.11.14	0	1
G35971	SAMEA7157563	PRJEB39561	115.98	rpoA_Rv3457c-p.Thr187Ala	S450L	S450L	MDR compensated	L2	Europe_Russia_W148_Outbreak	Male	29	HIV-	22.04.14	0	1
G35973	SAMEA7157569	PRJEB39561	113.87	NA	D435Y	non S450L	MDR	L2	Europe_Russia_W148_Outbreak	Male	29	HIV-	15.05.14	0	1
G35974	SAMEA12850655	PRJEB39561	111.55	NA	H445L	non S450L	MDR	L2	Central_Asia	Male	79	HIV-	24.12.13	0	1
G35975	SAMEA7156384	PRJEB39561	98.88	rpoB_Rv0667-p.Ser450Phe	S450F	S450L	MDR compensated	L2	Europe_Russia_W148_Outbreak	NA	NA	NA	30.04.14	0	0
G35976	SAMEA7156869	PRJEB39561	110.49	NA	D435V	non S450L	MDR	L2	Asia_Ancestral3	Male	32	HIV-	14.04.14	NA	0
G35977	SAMEA7157565	PRJEB39561	103.88	rpoC_Rv0668-p.Ile491Val	S450L	S450L	MDR compensated	L2	Europe_Russia_W148_Outbreak	NA	NA	NA	29.04.14	0	0
G35978	SAMEA12850771	PRJEB39561	95.43	rpoC_Rv0668-p.Asn698His	S450L	S450L	MDR compensated	L2	Central_Asia	NA	NA	NA	15.05.14	0	0
G35979	SAMEA7157596	PRJEB39561	108.16	rpoC_Rv0668-p.Val483Gly	S450L	S450L	MDR compensated	L2	Europe_Russia_W148_Outbreak	NA	NA	NA	11.08.14	0	0
G35980	SAMEA7156697	PRJEB39561	106.03	rpoC_Rv0668-p.Val483Gly	S450L	S450L	MDR compensated	L2	Central_Asia	Female	32	HIV-	19.08.14	0	1
G35981	SAMEA7157608	PRJEB39561	116.3	rpoC_Rv0668-p.Arg770His	S450L	S450L	MDR compensated	L2	Europe_Russia_W148_Outbreak	Male	45	HIV-	29.08.14	0	1
G35982	SAMEA7156965	PRJEB39561	98.09	rpoB_Rv0667-p.Arg827Leu	S450L	S450L	MDR compensated	L2	CladeA	Female	19	HIV-	02.09.14	0	1
G35983	SAMEA7157755	PRJEB39561	109.58	NA	S450L	S450L	MDR	L2	Central_Asia_outbreak	Male	40	HIV-	03.11.15	0	1
G35985	SAMEA7156584	PRJEB39561	97.56	NA	S450L	S450L	MDR	L2	Europe_Russia_W148_Outbreak	Female	21	HIV-	19.02.15	0	1
G35986	SAMEA7157568	PRJEB39561	94.93	rpoC_Rv0668-p.Gly332Ser	S450L	S450L	MDR compensated	L2	Central_Asia	Male	25	HIV-	06.05.14	0	1
G35987	SAMEA7157713	PRJEB39561	112.98	rpoC_Rv0668-p.Asp485Asn	S450L	S450L	MDR compensated	L2	Asia_Ancestral2	Male	46	HIV-	06.07.15	NA	0
G35988	SAMEA7157570	PRJEB39561	106.08	rpoC_Rv0668-p.Val483Ala	S450L	S450L	MDR compensated	L2	Central_Asia	Male	54	NA	10.04.14	NA	0
G35989	SAMEA7157200	PRJEB39561	102.15	rpoA_Rv3457c-p.Thr187Ala	S450L	S450L	MDR compensated	L2	Europe_Russia_W148_Outbreak	Male	27	HIV-	25.06.14	0	1
G35990	SAMEA7156608	PRJEB39561	99.96	rpoB_Rv0667-p.Leu731Pro	S450L	S450L	MDR compensated	L2	Europe_Russia_W148_Outbreak	Male	25	HIV-	03.10.14	0	1
G35991	SAMEA7157111	PRJEB39561	101.07	rpoA_Rv3457c-p.Glu184Asp	S450L	S450L	MDR compensated	L2	Europe_Russia_W148_Outbreak	Female	29	HIV-	15.05.15	0	1
G35992	SAMEA7157633	PRJEB39561	100.13	rpoC_Rv0668-p.Ile491Thr	S450L	S450L	MDR compensated	L2	Europe_Russia_W148_Outbreak	Male	35	NA	14.11.14	0	0
G35993	SAMEA7156879	PRJEB39561	115.4	rpoC_Rv0668-p.Gly332Cys	S450L	S450L	MDR compensated	L2	Central_Asia	Female	74	HIV-	09.01.14	0	1
G35994	SAMEA7157247	PRJEB39561	116.68	NA	L452P	non S450L	MDR	L2	Central_Asia	Male	33	HIV-	26.06.14	0	1
G35995	SAMEA7156581	PRJEB39561	114.92	NA	S450L	S450L	MDR	L2	Europe_Russia_W148_Outbreak	Female	28	HIV-	01.07.14	0	1
G35996	SAMEA7156489	PRJEB39561	90.99	rpoC_Rv0668-p.Val483Gly	S450L	S450L	MDR compensated	L2	CladeA	Female	20	HIV-	04.11.15	0	1
G35997	SAMEA7156550	PRJEB39561	107.23	rpoC_Rv0668-p.Val483Gly	S450L	S450L	MDR compensated	L2	Central_Asia	Female	22	HIV-	04.12.15	0	1
G35998	SAMEA7157143	PRJEB39561	94.49	rpoC_Rv0668-p.Ile491Thr	S450L	S450L	MDR compensated	L2	Europe_Russia_W148_Outbreak	Male	50	HIV-	22.04.14	0	1
G35999	SAMEA7156521	PRJEB39561	100.08	rpoC_Rv0668-p.Val483Gly	S450L	S450L	MDR compensated	L2	Central_Asia	Male	40	HIV-	30.06.14	1	1
G36000	SAMEA7156565	PRJEB39561	105.48	rpoC_Rv0668-p.Asp485Asn	S450L	S450L	MDR compensated	L2	Asia_Ancestral2	Male	37	NA	20.06.14	NA	0
G36001	SAMEA7156959	PRJEB39561	117.52	NA	S450L	S450L	MDR	L2	Europe_Russia_W148_Outbreak	Male	35	HIV-	01.07.14	0	1
G36002	SAMEA7157605	PRJEB39561	109.68	rpoC_Rv0668-p.Asn698Ser	S450L	S450L	MDR compensated	L2	CladeA	NA	NA	NA	22.08.14	0	0
G36003	SAMEA7156393	PRJEB39561	111.3	rpoB_Rv0667-p.Ser450Phe	S450F	S450L	MDR compensated	L2	Europe_Russia_W148_Outbreak	Male	28	HIV-	02.05.14	0	1
G36004	SAMEA7157593	PRJEB39561	115.36	rpoC_Rv0668-p.Val483Gly	S450L	S450L	MDR compensated	L2	Central_Asia	Male	29	HIV-	09.07.14	0	1
G36005	SAMEA7156945	PRJEB39561	107.39	rpoC_Rv0668-p.Val483Gly	S450L	S450L	MDR compensated	L2	Central_Asia	NA	NA	NA	21.07.14	0	0
G36006	SAMEA7157034	PRJEB39561	96.76	rpoC_Rv0668-p.Val483Gly	S450L	S450L	MDR compensated	L2	Central_Asia	Female	40	HIV-	05.05.14	1	1
G36007	SAMEA7156391	PRJEB39561	110.03	rpoB_Rv0667-p.Ser450Phe	S450F	S450L	MDR compensated	L2	Europe_Russia_W148_Outbreak	Male	45	HIV-	24.06.14	0	1
G36008	SAMEA7157590	PRJEB39561	110.49	NA	H445P	non S450L	MDR	L2	Central_Asia_outbreak	Male	50	HIV-	03.06.14	0	1
G36009	SAMEA7156984	PRJEB39561	104.54	rpoC_Rv0668-p.Val483Gly	S450L	S450L	MDR compensated	L2	Central_Asia	Male	24	HIV-	20.05.14	0	1
G36010	SAMEA7157575	PRJEB39561	117.78	NA	H445L	non S450L	MDR	L2	Central_Asia	Male	55	HIV-	30.05.14	0	1
G36011	SAMEA7157031	PRJEB39561	113.11	rpoC_Rv0668-p.Asn698His	S450L	S450L	MDR compensated	L2	Europe_Russia_W148_Outbreak	Female	22	HIV-	12.06.14	0	1
G36012	SAMEA7156644	PRJEB39561	98.48	NA	S450L	S450L	MDR	L2	Central_Asia	Female	40	HIV+	30.05.14	0	1
G36013	SAMEA7156520	PRJEB39561	100.78	rpoC_Rv0668-p.Val483Gly	S450L	S450L	MDR compensated	L2	Central_Asia	Male	52	HIV-	24.06.14	0	1
G36014	SAMEA7157602	PRJEB39561	106.25	NA	D435V	non S450L	MDR	L4	L4.3/LAM	Female	84	HIV-	19.08.14	0	1
G36015	SAMEA7156394	PRJEB39561	107.42	rpoB_Rv0667-p.Ser450Phe	S450F	S450L	MDR compensated	L2	Europe_Russia_W148_Outbreak	Male	29	HIV-	03.07.14	0	1
G36016	SAMEA7157618	PRJEB39561	108.89	NA	L452P	non S450L	MDR	L4	L4.1.2/Harlem	Female	59	HIV-	03.10.14	0	1
G36018	SAMEA7157576	PRJEB39561	103.94	rpoB_Rv0667-p.Arg552Cys	S450L	S450L	MDR compensated	L4	L4.1.1/X	Male	37	HIV-	04.06.14	0	1
G36020	SAMEA7157641	PRJEB39561	100.08	NA	D435Y	non S450L	MDR	L4	L4.3/LAM	Male	53	HIV-	24.11.14	0	1
G36021	SAMEA7157564	PRJEB39561	111.42	NA	H445C	non S450L	MDR	L4	L4.3/LAM	Male	32	HIV-	24.04.14	0	1
G36054	SAMEA12850997	PRJEB50582	80.26	NA	NA	NA	pan-susceptible	L4	L4.1.2/Harlem	Male	45	HIV-	07.07.16	0	1
G36085	SAMEA7157261	PRJEB39561	107.34	rpoC_Rv0668-p.Phe452Cys	S450L	S450L	MDR compensated	L2	Europe_Russia_W148_Outbreak	Male	47	HIV-	27.10.16	0	1
G36088	SAMEA7156822	PRJEB39561	95.89	NA	S450L	S450L	MDR	L2	Central_Asia	Male	42	HIV-	11.10.16	0	1
G36089	SAMEA7157866	PRJEB39561	94.51	rpoC_Rv0668-p.Val517Leu	S450L	S450L	MDR compensated	L2	Europe_Russia_W148_Outbreak	Male	34	HIV-	16.11.16	0	1
G36090	SAMEA7157188	PRJEB39561	95.5	rpoC_Rv0668-p.Val483Ala	S450L	S450L	MDR compensated	L2	CladeA	Female	57	NA	25.05.16	0	0
G42469	SAMEA12853549	PRJEB50582	73.77	NA	NA	NA	pan-susceptible	L4	L4.10/PGG3	Male	37	HIV-	12.02.16	0	1
G42470	SAMEA12854722	PRJEB50582	48.93	NA	NA	NA	pan-susceptible	L4	L4.10/PGG3	Male	56	HIV-	28.12.15	1	1
G42471	SAMEA12854613	PRJEB50582	44.48	NA	NA	NA	pan-susceptible	L4	L4.2/Ural	Female	54	HIV-	16.02.16	0	1
G42472	SAMEA12854116	PRJEB50582	54.3	NA	NA	NA	pan-susceptible	L4	L4.10/PGG3	Male	43	HIV-	30.03.16	0	1
G42473	SAMEA12853420	PRJEB50582	56	NA	NA	NA	pan-susceptible	L4	L4.3/LAM	Male	36	HIV-	09.02.16	0	1
G42474	SAMEA12855528	PRJEB50582	49.55	NA	NA	NA	pan-susceptible	L4	L4.10/PGG3	NA	NA	NA	04.04.16	0	0
G42475	SAMEA12855107	PRJEB50582	63.27	NA	NA	NA	pan-susceptible	L4	L4.3/LAM	Female	79	HIV-	11.02.16	0	1
G42476	SAMEA12851368	PRJEB50582	53.43	NA	NA	NA	pan-susceptible	L4	L4.10/PGG3	Female	15	HIV-	28.03.16	0	1
G42477	SAMEA12854322	PRJEB50582	56.23	NA	NA	NA	pan-susceptible	L4	L4.2/Ural	Male	48	HIV-	17.02.16	0	1
G42478	SAMEA12853974	PRJEB50582	51.87	NA	NA	NA	pan-susceptible	L4	L4.10/PGG3	Male	41	HIV-	19.11.15	0	1
G42479	SAMEA12855011	PRJEB50582	46.49	NA	NA	NA	pan-susceptible	L4	L4.3/LAM	Female	69	HIV-	29.02.16	0	1
G42480	SAMEA12853989	PRJEB50582	49.33	NA	NA	NA	pan-susceptible	L2	Central_Asia	Male	42	HIV-	31.03.16	0	1
G42481	SAMEA12852234	PRJEB50582	51.13	NA	NA	NA	pan-susceptible	L2	Central_Asia	Male	26	HIV-	12.02.16	0	1
G42482	SAMEA12855219	PRJEB50582	53.59	NA	NA	NA	pan-susceptible	L2	Central_Asia	NA	NA	NA	04.04.16	0	0
G42483	SAMEA12853740	PRJEB50582	49.51	NA	NA	NA	pan-susceptible	L4	L4.3/LAM	Male	39	HIV-	26.02.16	0	1
G42484	SAMEA12854073	PRJEB50582	51.34	NA	NA	NA	pan-susceptible	L2	Central_Asia	Male	43	HIV-	14.03.16	0	1
G42485	SAMEA12851076	PRJEB50582	58.67	NA	NA	NA	pan-susceptible	L4	L4.1.2/Harlem	Male	53	HIV-	17.02.16	0	1
G42486	SAMEA12851781	PRJEB50582	48.04	NA	NA	NA	pan-susceptible	L4	L4.1.2/Harlem	Female	21	HIV-	14.01.16	0	1
G42487	SAMEA12855360	PRJEB50582	47.97	NA	NA	NA	pan-susceptible	L4	L4.1.2/Harlem	NA	NA	NA	08.02.16	0	0
G42488	SAMEA12854789	PRJEB50582	50.36	NA	NA	NA	pan-susceptible	L4	L4.10/PGG3	Male	58	HIV-	07.04.16	0	1
G42489	SAMEA12854505	PRJEB50582	62.24	NA	NA	NA	pan-susceptible	L4	L4.2/Ural	Male	52	HIV-	16.02.16	0	1
G42490	SAMEA12850801	PRJEB50582	49.74	NA	NA	NA	pan-susceptible	L2	Central_Asia	Male	21	HIV-	04.04.16	0	1
G42491	SAMEA12851436	PRJEB50582	61.29	NA	NA	NA	pan-susceptible	L2	Central_Asia	Female	17	HIV-	16.02.16	0	1
G42492	SAMEA12853019	PRJEB50582	47.49	NA	NA	NA	pan-susceptible	L4	L4.3/LAM	Female	32	NA	30.03.16	0	0
G42493	SAMEA12854352	PRJEB50582	72.11	NA	NA	NA	pan-susceptible	L2	Central_Asia	Male	49	HIV-	17.02.16	0	1
G42494	SAMEA12854134	PRJEB50582	49.55	NA	NA	NA	pan-susceptible	L4	L4.3/LAM	Female	44	HIV-	02.02.16	0	1
G42495	SAMEA12854273	PRJEB50582	60.97	NA	NA	NA	pan-susceptible	L4	L4.2/Ural	Male	47	HIV-	08.02.16	0	1
G42496	SAMEA12852279	PRJEB50582	51.31	NA	NA	NA	pan-susceptible	L4	L4.2/Ural	Male	26	HIV-	11.04.16	0	1
G42497	SAMEA12855007	PRJEB50582	46.75	NA	NA	NA	pan-susceptible	L4	L4.2/Ural	Female	69	HIV-	23.02.16	0	1
G42498	SAMEA12854038	PRJEB50582	49.57	NA	NA	NA	pan-susceptible	L4	L4.2/Ural	Male	42	HIV-	26.01.16	0	1
G42499	SAMEA12852685	PRJEB50582	46.34	NA	NA	NA	pan-susceptible	L4	L4.3/LAM	Male	29	HIV-	12.02.16	0	1
G42500	SAMEA12855165	PRJEB50582	51.43	NA	NA	NA	pan-susceptible	L4	L4.3/LAM	Female	89	HIV-	31.03.16	0	1
G42501	SAMEA12854517	PRJEB50582	72.74	NA	NA	NA	pan-susceptible	L4	L4.2/Ural	Male	52	HIV-	19.02.16	0	1
G42502	SAMEA12851788	PRJEB50582	50.69	NA	NA	NA	pan-susceptible	L4	L4.10/PGG3	Female	21	HIV-	04.02.16	0	1
G42503	SAMEA12853153	PRJEB50582	65.2	NA	NA	NA	pan-susceptible	L4	L4.3/LAM	Male	33	HIV-	10.02.16	0	1
G42504	SAMEA12854399	PRJEB50582	25.69	NA	NA	NA	pan-susceptible	L2	Central_Asia	Male	50	HIV-	31.03.16	0	1
G42505	SAMEA12854920	PRJEB50582	51.35	NA	NA	NA	pan-susceptible	L4	L4.3/LAM	Male	64	HIV-	29.02.16	0	1
G42506	SAMEA12852672	PRJEB50582	52.13	NA	NA	NA	pan-susceptible	L4	L4.3/LAM	Male	29	HIV-	10.02.16	0	1
G42507	SAMEA12852116	PRJEB50582	56.9	NA	NA	NA	pan-susceptible	L2	Central_Asia	Male	25	HIV-	10.03.16	0	1
G42508	SAMEA12854593	PRJEB50582	49.28	NA	NA	NA	pan-susceptible	L2	L2	Male	54	HIV-	06.05.16	NA	0
G42509	SAMEA12854754	PRJEB50582	59.31	NA	NA	NA	pan-susceptible	L4	L4.10/PGG3	Female	57	HIV-	19.02.16	0	1
G42510	SAMEA12853841	PRJEB50582	48.46	NA	NA	NA	pan-susceptible	L4	L4.1.2/Harlem	Male	40	HIV-	17.02.16	0	1
G42511	SAMEA12852634	PRJEB50582	54.3	NA	NA	NA	pan-susceptible	L4	L4.2/Ural	Male	29	HIV-	25.02.16	0	1
G42512	SAMEA12852378	PRJEB50582	50.69	NA	NA	NA	pan-susceptible	L2	Central_Asia	Female	27	HIV-	14.04.16	0	1
G42513	SAMEA12854253	PRJEB50582	55.14	NA	NA	NA	pan-susceptible	L2	Central_Asia	Male	47	HIV-	08.01.16	0	1
G42514	SAMEA12854806	PRJEB50582	47.16	NA	NA	NA	pan-susceptible	L2	L2	Male	59	HIV-	11.02.16	NA	0
G42515	SAMEA12854877	PRJEB50582	59.06	NA	NA	NA	pan-susceptible	L4	L4.1.2/Harlem	Female	61	HIV-	11.03.16	0	1
G42516	SAMEA12854809	PRJEB50582	48.21	NA	NA	NA	pan-susceptible	L2	Central_Asia	Male	59	HIV-	16.02.16	0	1
G42517	SAMEA12854029	PRJEB50582	54.03	NA	NA	NA	pan-susceptible	L4	L4.10/PGG3	Male	42	HIV-	22.02.16	0	1
G42518	SAMEA12855501	PRJEB50582	48.62	NA	NA	NA	pan-susceptible	L4	L4.10/PGG3	NA	NA	NA	17.02.16	0	0
G42519	SAMEA12855344	PRJEB50582	52.11	NA	NA	NA	pan-susceptible	L4	L4.2/Ural	NA	NA	NA	07.03.16	0	0
G42520	SAMEA12854422	PRJEB50582	50.82	NA	NA	NA	pan-susceptible	L4	L4.10/PGG3	Male	50	HIV-	14.04.16	0	1
G42521	SAMEA12853356	PRJEB50582	49.3	NA	NA	NA	pan-susceptible	L4	L4.10/PGG3	Female	35	HIV-	14.01.16	0	1
G42522	SAMEA12853366	PRJEB50582	46.49	NA	NA	NA	pan-susceptible	L4	L4.10/PGG3	Female	35	HIV-	11.02.16	0	1
G42523	SAMEA12853767	PRJEB50582	52.68	NA	NA	NA	pan-susceptible	L4	L4.10/PGG3	Male	39	HIV-	15.03.16	0	1
G42524	SAMEA12854589	PRJEB50582	46.17	NA	NA	NA	pan-susceptible	L2	Central_Asia	Male	54	HIV-	15.04.16	0	1
G42525	SAMEA12851198	PRJEB50582	59.55	NA	NA	NA	pan-susceptible	L2	Central_Asia	Male	65	NA	23.02.16	0	0
G42526	SAMEA12853442	PRJEB50582	41.72	NA	NA	NA	pan-susceptible	L4	L4.3/LAM	Male	36	HIV+	10.11.15	0	1
G42527	SAMEA12854512	PRJEB50582	41.84	NA	NA	NA	pan-susceptible	L4	L4.2/Ural	Male	52	HIV-	16.03.16	0	1
G42528	SAMEA12852846	PRJEB50582	55.66	NA	NA	NA	pan-susceptible	L2	Central_Asia	Male	31	HIV-	30.03.16	0	1
G42529	SAMEA12854601	PRJEB50582	39.72	NA	NA	NA	pan-susceptible	L4	L4.2/Ural	Male	54	HIV-	18.02.16	0	1
G42530	SAMEA12851081	PRJEB50582	42.58	NA	NA	NA	pan-susceptible	L4	L4.10/PGG3	Male	53	HIV-	18.02.16	0	1
G42531	SAMEA12852069	PRJEB50582	50.47	NA	NA	NA	pan-susceptible	L4	L4.2/Ural	Female	24	HIV-	16.03.16	0	1
G42532	SAMEA12854596	PRJEB50582	44.56	NA	NA	NA	pan-susceptible	L2	Central_Asia	Male	54	HIV-	08.04.16	0	1
G42533	SAMEA12853537	PRJEB50582	40.96	NA	NA	NA	pan-susceptible	L4	L4.2/Ural	Male	37	HIV-	09.03.16	0	1
G42534	SAMEA12854334	PRJEB50582	35.13	NA	NA	NA	pan-susceptible	L4	L4.1.2/Harlem	Male	48	HIV-	25.02.16	0	1
G42535	SAMEA12853432	PRJEB50582	51.67	NA	NA	NA	pan-susceptible	L4	L4.10/PGG3	Male	36	HIV-	17.03.16	0	1
G42536	SAMEA12854998	PRJEB50582	42.33	NA	NA	NA	pan-susceptible	L4	L4.3/LAM	Male	68	HIV-	04.04.16	0	1
G42537	SAMEA12850986	PRJEB50582	35.78	NA	NA	NA	pan-susceptible	L4	L4.10/PGG3	Male	44	HIV-	09.02.16	0	1
G42538	SAMEA12853198	PRJEB50582	41.13	NA	NA	NA	pan-susceptible	L2	Central_Asia	Female	34	HIV-	24.02.16	0	1
G42539	SAMEA12853262	PRJEB50582	44.31	NA	NA	NA	pan-susceptible	L4	L4.10/PGG3	Male	34	HIV-	17.03.16	1	1
G42541	SAMEA12853878	PRJEB50582	56.09	NA	NA	NA	pan-susceptible	L4	L4.10/PGG3	Female	40	HIV-	24.03.16	0	1
G42542	SAMEA12854784	PRJEB50582	56.27	NA	NA	NA	pan-susceptible	L4	L4.5/Iran	Male	58	HIV-	29.02.16	0	1
G42543	SAMEA12854956	PRJEB50582	54.15	NA	NA	NA	pan-susceptible	L4	L4.10/PGG3	Male	66	HIV-	07.03.16	0	1
G42544	SAMEA12853729	PRJEB50582	59.6	NA	NA	NA	pan-susceptible	L4	L4.2/Ural	Male	39	HIV-	12.04.16	0	1
G42545	SAMEA12850795	PRJEB50582	44.24	NA	NA	NA	pan-susceptible	L2	Central_Asia	Male	20	HIV-	17.03.16	0	1
G42546	SAMEA12855323	PRJEB50582	51.28	NA	NA	NA	pan-susceptible	L4	L4.3/LAM	NA	NA	NA	24.02.16	0	0
G42547	SAMEA12855247	PRJEB50582	49.79	NA	NA	NA	pan-susceptible	L2	Central_Asia	NA	NA	NA	17.03.16	0	0
G42548	SAMEA12855076	PRJEB50582	59.68	NA	NA	NA	pan-susceptible	L4	L4.10/PGG3	Female	76	HIV-	10.05.16	0	1
G42549	SAMEA12853994	PRJEB50582	41.91	NA	NA	NA	pan-susceptible	L4	L4.10/PGG3	Male	42	HIV-	19.11.15	0	1
G42550	SAMEA12852538	PRJEB50582	44.01	NA	NA	NA	pan-susceptible	L4	L4.3/LAM	Female	28	NA	09.03.16	0	0
G42551	SAMEA12850871	PRJEB50582	48.37	NA	NA	NA	pan-susceptible	L4	L4.3/LAM	Male	33	HIV-	14.03.16	0	1
G42552	SAMEA12851223	PRJEB50582	59.57	NA	NA	NA	pan-susceptible	L4	L4.10/PGG3	Male	79	HIV-	11.04.16	0	1
G42553	SAMEA12852668	PRJEB50582	53.58	NA	NA	NA	pan-susceptible	L4	L4.10/PGG3	Female	29	HIV-	23.03.16	0	1
G42554	SAMEA12853387	PRJEB50582	52.9	NA	NA	NA	pan-susceptible	L2	Central_Asia	Male	36	HIV-	25.02.16	0	1
G42555	SAMEA12852804	PRJEB50582	51.7	NA	NA	NA	pan-susceptible	L4	L4.10/PGG3	Female	30	HIV-	04.03.16	0	1
G42556	SAMEA12852536	PRJEB50582	53.17	NA	NA	NA	pan-susceptible	L4	L4.1.2/Harlem	Female	28	NA	24.02.16	0	0
G42557	SAMEA12852816	PRJEB50582	33.97	NA	NA	NA	pan-susceptible	L2	Central_Asia	Female	31	NA	28.12.15	0	0
G42558	SAMEA12854096	PRJEB50582	47.69	NA	NA	NA	pan-susceptible	L4	L4.10/PGG3	Male	43	HIV-	11.03.16	0	1
G42559	SAMEA12855458	PRJEB50582	54.2	NA	NA	NA	pan-susceptible	L4	L4.10/PGG3	NA	NA	NA	29.03.16	0	0
G42560	SAMEA12854025	PRJEB50582	52.44	NA	NA	NA	pan-susceptible	L4	L4.2/Ural	Female	42	HIV-	25.03.16	0	1
G42561	SAMEA12852187	PRJEB50582	49.32	NA	NA	NA	pan-susceptible	L4	L4.3/LAM	Female	25	NA	30.03.16	0	0
G42562	SAMEA12851319	PRJEB50582	48.26	NA	NA	NA	pan-susceptible	L2	Central_Asia	Female	15	HIV-	25.02.16	0	1
G42563	SAMEA12851284	PRJEB50582	55.63	NA	NA	NA	pan-susceptible	L4	L4.2/Ural	Male	14	HIV-	28.03.16	0	1
G42564	SAMEA7156740	PRJEB39561	95.37	rpoC_Rv0668-p.Val517Leu	S450L	S450L	MDR compensated	L2	Europe_Russia_W148_Outbreak	Male	33	HIV-	11.12.13	0	1
G42566	SAMEA7157817	PRJEB39561	66.61	NA	S450L	S450L	MDR	L2	Central_Asia	Male	37	HIV-	25.05.16	NA	0
G42568	SAMEA7156858	PRJEB39561	89.07	rpoA_Rv3457c-p.Val183Gly	S450L	S450L	MDR compensated	L2	Central_Asia_outbreak	Male	50	HIV-	09.11.16	0	1
G42569	SAMEA7157869	PRJEB39561	69.55	rpoB_Rv0667-p.Ser450Phe	S450F	S450L	MDR compensated	L2	Europe_Russia_W148_Outbreak	NA	NA	NA	08.12.16	0	0
G42570	SAMEA7157816	PRJEB39561	92.1	rpoA_Rv3457c-p.Arg182Trp	S450L	S450L	MDR compensated	L2	Europe_Russia_W148_Outbreak	Male	38	HIV-	17.05.16	0	1
G42571	SAMEA7157255	PRJEB39561	77.47	NA	S450L	S450L	MDR	L2	Central_Asia_outbreak	Male	36	HIV-	07.11.16	0	1
G42573	SAMEA7156688	PRJEB39561	77.74	rpoC_Rv0668-p.Val483Gly	S450L	S450L	MDR compensated	L2	Central_Asia	Male	32	HIV-	17.11.16	0	1
G42575	SAMEA7156514	PRJEB39561	88.42	rpoC_Rv0668-p.Val483Gly	S450L	S450L	MDR compensated	L2	Central_Asia	Male	26	HIV-	03.12.13	1	1
G42576	SAMEA7156517	PRJEB39561	91.71	rpoC_Rv0668-p.Val483Gly	S450L	S450L	MDR compensated	L2	Central_Asia	Male	22	HIV-	02.05.14	0	1
G42577	SAMEA7156836	PRJEB39561	75.9	rpoC_Rv0668-p.Phe452Cys	S450L	S450L	MDR compensated	L2	Europe_Russia_W148_Outbreak	Female	28	HIV-	11.07.16	0	1
G42579	SAMEA7157531	PRJEB39561	64.45	rpoC_Rv0668-p.Phe452Cys	S450L	S450L	MDR compensated	L4	L4.3/LAM	Female	28	HIV-	22.01.14	0	1
G42582	SAMEA7156851	PRJEB39561	77.85	rpoA_Rv3457c-p.Thr187Ala	S450L	S450L	MDR compensated	L2	Europe_Russia_W148_Outbreak	Male	46	HIV-	14.01.14	1	1
G42584	SAMEA7156804	PRJEB39561	95.57	rpoC_Rv0668-p.Val483Gly	S450L	S450L	MDR compensated	L2	Central_Asia	Female	29	HIV-	16.03.16	0	1
G42585	SAMEA7156464	PRJEB39561	63.31	rpoB_Rv0667-p.Ser450Phe	S450F	S450L	MDR compensated	L2	Europe_Russia_W148_Outbreak	Male	23	HIV-	16.12.16	0	1
G42586	SAMEA7157208	PRJEB39561	82.71	rpoA_Rv3457c-p.Gly31Ala	S450L	S450L	MDR compensated	L2	Europe_Russia_W148_Outbreak	Male	34	HIV-	05.12.16	0	1
G42587	SAMEA7157813	PRJEB39561	66.72	rpoC_Rv0668-p.Ile491Thr	S450L	S450L	MDR compensated	L2	Europe_Russia_W148_Outbreak	Male	70	HIV-	29.03.16	0	1
G42588	SAMEA7157239	PRJEB39561	96.34	NA	S450L	S450L	MDR	L2	Europe_Russia_W148_Outbreak	Male	34	HIV-	29.05.14	0	1
G42589	SAMEA7156450	PRJEB39561	74.1	rpoB_Rv0667-p.Ser450Phe	S450F	S450L	MDR compensated	L2	Europe_Russia_W148_Outbreak	Male	65	HIV-	06.06.16	0	1
G42590	SAMEA7156842	PRJEB39561	80.88	NA	D435Y	non S450L	MDR	L2	Central_Asia_outbreak	Female	29	HIV-	11.11.16	0	1
G42591	SAMEA7156649	PRJEB39561	78.42	NA	S450L	S450L	MDR	L2	Central_Asia	Male	35	HIV-	06.12.16	0	1
G42592	SAMEA7156812	PRJEB39561	68.65	rpoB_Rv0667-p.Arg827Leu	S450L	S450L	MDR compensated	L2	CladeA	Male	51	HIV-	17.04.14	0	1
G42593	SAMEA7157818	PRJEB39561	69.88	rpoC_Rv0668-p.Val517Leu	S450L	S450L	MDR compensated	L2	Europe_Russia_W148_Outbreak	Male	50	HIV+	17.05.16	0	1
G42594	SAMEA7157872	PRJEB39561	72.15	rpoC_Rv0668-p.Val483Gly	S450L	S450L	MDR compensated	L2	Central_Asia	Female	30	HIV-	21.12.16	0	1
G42595	SAMEA12850691	PRJEB39561	73.16	rpoB_Rv0667-p.Ser450Phe	S450F	S450L	MDR compensated	L2	Europe_Russia_W148_Outbreak	Male	40	HIV-	28.04.16	0	1
G42597	SAMEA7156641	PRJEB39561	76.8	rpoA_Rv3457c-p.Arg182Trp	S450L	S450L	MDR compensated	L2	Central_Asia	Male	28	HIV-	16.01.14	1	1
G42598	SAMEA12850680	PRJEB39561	88.57	rpoB_Rv0667-p.Ser450Phe	S450F	S450L	MDR compensated	L2	Europe_Russia_W148_Outbreak	Male	58	HIV-	18.04.16	0	1
G42599	SAMEA7156660	PRJEB39561	32.89	rpoA_Rv3457c-p.Glu184Asp	S450L	S450L	MDR compensated	L2	Europe_Russia_W148_Outbreak	Male	29	HIV-	12.02.14	0	1
G42600	SAMEA7157286	PRJEB39561	72.06	rpoC_Rv0668-p.Val483Ala	S450L	S450L	MDR compensated	L2	CladeA	NA	NA	NA	14.11.16	0	0
G42601	SAMEA7156554	PRJEB39561	63.59	rpoC_Rv0668-p.Val483Gly	S450L	S450L	MDR compensated	L2	Central_Asia	Female	25	HIV-	31.05.16	0	1
G42602	SAMEA12850758	PRJEB39561	86.36	rpoB_Rv0667-p.Glu761Asp	S450L	S450L	MDR compensated	L2	CladeA	Male	53	HIV-	04.07.16	0	1
G42603	SAMEA7157044	PRJEB39561	70.43	rpoC_Rv0668-p.Val483Gly	S450L	S450L	MDR compensated	L2	Central_Asia	Female	22	HIV-	22.11.16	0	1
G42604	SAMEA7157856	PRJEB39561	81.61	NA	H445N;L430P	non S450L	MDR	L2	CladeA	Female	23	HIV-	25.10.16	0	1
G42605	SAMEA7156663	PRJEB39561	65.34	rpoA_Rv3457c-p.Glu184Asp	S450L	S450L	MDR compensated	L2	Europe_Russia_W148_Outbreak	Male	62	HIV-	04.04.16	0	1
G42606	SAMEA7156987	PRJEB39561	89.49	rpoB_Rv0667-p.Ser450Phe	S450F	S450L	MDR compensated	L2	Europe_Russia_W148_Outbreak	Male	32	HIV-	17.12.13	0	1
G42607	SAMEA7157868	PRJEB39561	78.09	rpoB_Rv0667-p.Arg827Leu	S450L	S450L	MDR compensated	L2	CladeA	Male	62	HIV-	30.11.16	0	1
G42608	SAMEA12850776	PRJEB39561	84.02	rpoA_Rv3457c-p.Thr187Ala	S450L	S450L	MDR compensated	L2	Central_Asia_outbreak	NA	NA	NA	NA	NA	0
G42609	SAMEA7156956	PRJEB39561	63.7	rpoB_Rv0667-p.Glu761Asp	S450L	S450L	MDR compensated	L2	CladeA	Male	54	HIV-	08.12.16	0	1
G42610	SAMEA12850779	PRJEB39561	94.1	rpoB_Rv0667-p.Asn437Asp	D435Y	non S450L	MDR compensated	L2	Central_Asia_outbreak	NA	NA	NA	NA	NA	0
G42611	SAMEA7157246	PRJEB39561	63.73	rpoC_Rv0668-p.Leu449Val	S450L	S450L	MDR compensated	L2	Europe_Russia_W148_Outbreak	NA	NA	NA	18.05.16	0	0
G42613	SAMEA7156460	PRJEB39561	54.7	rpoB_Rv0667-p.Ser450Phe	S450F	S450L	MDR compensated	L2	Europe_Russia_W148_Outbreak	Male	49	HIV-	26.09.16	0	1
G42615	SAMEA7157216	PRJEB39561	45.62	rpoC_Rv0668-p.Arg459Trp	S450L	S450L	MDR compensated	L2	Central_Asia	Female	23	HIV-	20.03.14	0	1
G42616	SAMEA7157235	PRJEB39561	49.14	NA	L430P	non S450L	MDR	L2	Central_Asia_outbreak	Male	63	HIV-	08.05.14	0	1
G42617	SAMEA7157854	PRJEB39561	42.08	rpoB_Rv0667-p.Arg827Cys	S450L	S450L	MDR compensated	L2	Europe_Russia_W148_Outbreak	NA	NA	NA	21.10.16	0	0
G42618	SAMEA7157833	PRJEB39561	67.16	NA	H445D	non S450L	MDR	L4	L4.3/LAM	Female	14	HIV-	21.07.16	0	1
G42619	SAMEA7156926	PRJEB39561	66.77	rpoC_Rv0668-p.Gly332Cys	S450L	S450L	MDR compensated	L2	Central_Asia	Male	46	HIV+	16.12.13	1	1
G42620	SAMEA7157537	PRJEB39561	71.89	NA	H445R	non S450L	MDR	L2	Central_Asia	Male	30	HIV-	06.03.14	0	1
G42621	SAMEA7157764	PRJEB39561	52.87	NA	multiple insertions	non S450L	MDR	L2	Central_Asia_outbreak	NA	NA	NA	NA	NA	0
G42622	SAMEA7157254	PRJEB39561	53.46	NA	S450L	S450L	MDR	L2	Central_Asia_outbreak	Male	43	HIV-	20.11.14	0	1
G42623	SAMEA7156486	PRJEB39561	60.14	rpoC_Rv0668-p.Val483Gly	S450L	S450L	MDR compensated	L2	CladeA	Male	64	HIV-	11.09.14	0	1
G42625	SAMEA7157558	PRJEB39561	53.42	rpoC_Rv0668-p.Leu516Pro	S450L	S450L	MDR compensated	L2	L2	Male	42	NA	02.04.14	0	0
G42626	SAMEA7156933	PRJEB39561	61.85	rpoC_Rv0668-p.Gly332Cys	S450L	S450L	MDR compensated	L2	Central_Asia	Male	47	HIV-	13.08.14	0	1
G42627	SAMEA7157028	PRJEB39561	53.12	NA	S450L	S450L	MDR	L2	Central_Asia	Male	48	NA	03.06.14	0	0
G42628	SAMEA7157550	PRJEB39561	73.02	NA	D435Y	non S450L	MDR	L2	Central_Asia_outbreak	Male	78	NA	02.04.14	0	0
G42630	SAMEA7156769	PRJEB39561	69.73	NA	S450L	S450L	MDR	L2	Central_Asia	Male	54	HIV-	30.03.16	0	1
G42632	SAMEA7157809	PRJEB39561	52.13	NA	F433dup	non S450L	MDR	L2	Europe_Russia_W148_Outbreak	NA	NA	NA	04.04.16	0	0
G42633	SAMEA7157729	PRJEB39561	54.72	NA	L430P	non S450L	MDR	L2	Central_Asia_outbreak	NA	NA	NA	NA	NA	0
G42634	SAMEA7157006	PRJEB39561	53.52	NA	S450L	S450L	MDR	L2	Central_Asia_outbreak	Female	32	HIV-	21.07.14	0	1
G42635	SAMEA7156953	PRJEB39561	48.65	rpoB_Rv0667-p.Gln409Arg	S450L	S450L	MDR compensated	L4	L4.3/LAM	Female	28	HIV-	21.11.16	0	1
G42637	SAMEA7157035	PRJEB39561	97.05	rpoC_Rv0668-p.Val483Gly	S450L	S450L	MDR compensated	L2	Central_Asia	Female	22	HIV-	07.07.14	0	1
G42638	SAMEA7157669	PRJEB39561	71.96	rpoB_Rv0667-p.Thr427Ser	D435V	non S450L	MDR compensated	L4	L4.3/LAM	NA	NA	NA	NA	NA	0
G42640	SAMEA7157277	PRJEB39561	77.66	rpoA_Rv3457c-p.Glu184Asp	S450L	S450L	MDR compensated	L2	Europe_Russia_W148_Outbreak	Male	31	HIV-	08.06.16	0	1
G42641	SAMEA7156883	PRJEB39561	82.12	rpoB_Rv0667-p.Glu761Asp	S450L	S450L	MDR compensated	L2	CladeA	Male	31	HIV-	25.11.14	0	1
G42642	SAMEA12850675	PRJEB39561	84.9	NA	S450L	S450L	MDR	L4	L4.2/Ural	Male	51	HIV-	14.01.14	0	1
G42645	SAMEA7157212	PRJEB39561	65.62	rpoC_Rv0668-p.Asp485Tyr	S450L	S450L	MDR compensated	L2	Europe_Russia_W148_Outbreak	Male	27	HIV-	12.03.14	0	1
G42648	SAMEA7156831	PRJEB39561	38.41	rpoC_Rv0668-p.Phe452Cys	S450L	S450L	MDR compensated	L2	Europe_Russia_W148_Outbreak	Male	52	HIV-	29.07.14	1	1
G42654	SAMEA7157794	PRJEB39561	78.92	rpoB_Rv0667-p.Met434Ile	D435Y	non S450L	MDR compensated	L4	L4.3/LAM	Male	38	HIV-	23.02.16	0	1
G42655	SAMEA7157660	PRJEB39561	77.15	NA	D435Y	non S450L	MDR	L2	CladeA	NA	NA	NA	NA	NA	0
G42657	SAMEA7156449	PRJEB39561	67.95	rpoB_Rv0667-p.Ser450Phe	S450F	S450L	MDR compensated	L2	Europe_Russia_W148_Outbreak	Female	26	HIV-	16.05.16	0	1
G42660	SAMEA7157117	PRJEB39561	83.11	NA	H445N	non S450L	MDR	L4	L4.1.2/Harlem	NA	NA	NA	NA	NA	0
G42662	SAMEA7156462	PRJEB39561	79.2	rpoB_Rv0667-p.Ser450Phe	S450F	S450L	MDR compensated	L2	Europe_Russia_W148_Outbreak	NA	NA	NA	NA	NA	0
G42663	SAMEA7156575	PRJEB39561	79.25	rpoA_Rv3457c-p.Glu184Asp	S450L	S450L	MDR compensated	L2	Europe_Russia_W148_Outbreak	Male	49	HIV-	05.07.16	0	1
G42664	SAMEA7156882	PRJEB39561	69.21	rpoB_Rv0667-p.Glu761Asp	S450L	S450L	MDR compensated	L2	CladeA	NA	NA	NA	23.07.14	0	0
G42665	SAMEA7156392	PRJEB39561	81.08	rpoB_Rv0667-p.Ser450Phe	S450F	S450L	MDR compensated	L2	Europe_Russia_W148_Outbreak	Male	37	HIV-	02.07.14	0	1
G42667	SAMEA7156648	PRJEB39561	72.59	NA	S450L	S450L	MDR	L2	Central_Asia	Male	50	HIV-	11.11.16	0	1
G42669	SAMEA12850741	PRJEB39561	69.97	rpoC_Rv0668-p.Val483Gly	S450L	S450L	MDR compensated	L4	L4.3/LAM	Male	49	HIV-	31.07.14	0	1
G42672	SAMEA7157155	PRJEB39561	69.34	rpoC_Rv0668-p.Asp485Asn	S450L	S450L	MDR compensated	L2	Asia_Ancestral2	Male	51	HIV-	10.12.13	NA	0
G42673	SAMEA7157025	PRJEB39561	75.19	NA	S450L	S450L	MDR	L2	Central_Asia	Male	22	NA	27.06.16	0	0
G42674	SAMEA7157551	PRJEB39561	72.7	rpoB_Rv0667-p.Met434Ile	L430P	non S450L	MDR compensated	L4	L4.3/LAM	Female	49	HIV-	03.04.14	0	1
G42675	SAMEA7157122	PRJEB39561	99.24	rpoC_Rv0668-p.Gly332Arg	S450L	S450L	MDR compensated	L4	L4.2/Ural	Male	19	HIV-	11.03.14	0	1
G42676	SAMEA7157606	PRJEB39561	63.71	rpoC_Rv0668-p.Gly945Val	S450L	S450L	MDR compensated	L4	L4.2/Ural	Male	33	HIV-	22.08.14	0	1
G42678	SAMEA7156832	PRJEB39561	74.38	rpoC_Rv0668-p.Phe452Cys	S450L	S450L	MDR compensated	L2	Europe_Russia_W148_Outbreak	Male	44	HIV-	29.07.14	0	1
G42679	SAMEA12850664	PRJEB39561	97.09	NA	S450L	S450L	MDR	L4	L4.3/LAM	Female	35	HIV-	25.09.14	0	1
G42681	SAMEA7156398	PRJEB39561	90.13	rpoB_Rv0667-p.Ser450Phe	S450F	S450L	MDR compensated	L2	Europe_Russia_W148_Outbreak	NA	NA	NA	13.08.14	0	0
G42683	SAMEA7156862	PRJEB39561	85.37	rpoC_Rv0668-p.Val483Gly	S450L	S450L	MDR compensated	L2	Central_Asia	NA	NA	NA	26.06.14	0	0
G42684	SAMEA7157016	PRJEB39561	72.99	rpoC_Rv0668-p.Val483Gly	S450L	S450L	MDR compensated	L2	Central_Asia	NA	NA	NA	NA	NA	0
G42685	SAMEA7156595	PRJEB39561	83.46	NA	S450L	S450L	MDR	L2	Europe_Russia_W148_Outbreak	Female	26	HIV-	21.09.16	0	1
G42686	SAMEA12850693	PRJEB39561	52.33	NA	D435Y	non S450L	MDR	L2	CladeA	NA	NA	NA	NA	NA	0
G42687	SAMEA7156580	PRJEB39561	65.24	rpoA_Rv3457c-p.Val183Gly	S450L	S450L	MDR compensated	L2	Europe_Russia_W148_Outbreak	Male	18	HIV-	05.06.14	0	1
G42688	SAMEA7156578	PRJEB39561	64.79	NA	S450L	S450L	MDR	L2	Europe_Russia_W148_Outbreak	Male	24	HIV-	28.03.14	0	1
G42690	SAMEA7157248	PRJEB39561	78.72	NA	L452P	non S450L	MDR	L2	Central_Asia	Male	31	HIV-	25.06.14	0	1
G42691	SAMEA7157604	PRJEB39561	86.21	NA	D435Y	non S450L	MDR	L4	L4.1.2/Harlem	NA	NA	NA	NA	NA	0
G42693	SAMEA7156825	PRJEB39561	103.54	rpoC_Rv0668-p.Val483Gly	S450L	S450L	MDR compensated	L2	Central_Asia	Male	44	HIV-	06.06.14	0	1
G42694	SAMEA7157285	PRJEB39561	34.61	rpoC_Rv0668-p.Val1252Leu	S450L	S450L	MDR compensated	L2	Europe_Russia_W148_Outbreak	Male	17	HIV-	29.06.16	0	1
G42695	SAMEA12855184	PRJEB50582	74.82	NA	NA	NA	pan-susceptible	L2	Central_Asia	NA	NA	NA	13.12.13	0	0
G42697	SAMEA12850932	PRJEB50582	83.01	NA	NA	NA	pan-susceptible	L2	Central_Asia	Male	40	HIV-	06.01.14	0	1
G42698	SAMEA12853399	PRJEB50582	77.22	NA	NA	NA	pan-susceptible	L4	L4.1.2/Harlem	Male	36	NA	03.12.13	0	0
G42699	SAMEA12854917	PRJEB50582	78.63	NA	NA	NA	pan-susceptible	L4	L4.2/Ural	Male	64	HIV-	12.11.13	0	1
G42700	SAMEA12855383	PRJEB50582	63.11	NA	NA	NA	pan-susceptible	L4	L4.10/PGG3	NA	NA	NA	NA	NA	0
G42701	SAMEA12854015	PRJEB50582	71.56	NA	NA	NA	pan-susceptible	L4	L4.3/LAM	Male	42	HIV-	09.01.14	1	1
G42702	SAMEA12851974	PRJEB50582	65.07	NA	NA	NA	pan-susceptible	L4	L4.10/PGG3	Male	23	NA	05.12.13	0	0
G42703	SAMEA12852200	PRJEB50582	91.06	NA	NA	NA	pan-susceptible	L4	L4.10/PGG3	Male	25	HIV-	06.01.14	1	1
G42704	SAMEA12855032	PRJEB50582	59.25	NA	NA	NA	pan-susceptible	L4	L4.10/PGG3	Female	71	NA	09.01.14	0	0
G42705	SAMEA12855328	PRJEB50582	96.07	NA	NA	NA	pan-susceptible	L4	L4.3/LAM	NA	NA	NA	NA	NA	0
G42706	SAMEA12854085	PRJEB50582	59.97	NA	NA	NA	pan-susceptible	L4	L4.2/Ural	Male	43	HIV-	06.01.14	0	1
G42707	SAMEA12855136	PRJEB50582	73.21	NA	NA	NA	pan-susceptible	L4	L4.1.2/Harlem	Female	83	HIV-	31.01.14	0	1
G42708	SAMEA12854502	PRJEB50582	73.88	NA	NA	NA	pan-susceptible	L4	L4.10/PGG3	Male	52	HIV-	11.03.14	1	1
G42709	SAMEA12852592	PRJEB50582	96.07	NA	NA	NA	pan-susceptible	L2	Central_Asia	Male	29	NA	23.01.14	0	0
G42710	SAMEA12854770	PRJEB50582	63.14	NA	NA	NA	pan-susceptible	L4	L4.3/LAM	Male	58	HIV-	09.01.14	1	1
G42713	SAMEA12852105	PRJEB50582	78.06	NA	NA	NA	pan-susceptible	L2	Central_Asia	Male	25	HIV-	12.03.14	0	1
G42714	SAMEA12855294	PRJEB50582	72.33	NA	NA	NA	pan-susceptible	L4	L4.10/PGG3	NA	NA	NA	08.01.14	1	0
G42715	SAMEA12854860	PRJEB50582	72.04	NA	NA	NA	pan-susceptible	L2	Central_Asia	Male	61	NA	06.03.14	0	0
G42716	SAMEA12850896	PRJEB50582	58.77	NA	NA	NA	pan-susceptible	L2	Central_Asia	Male	36	HIV+	04.03.14	0	1
G42717	SAMEA12854351	PRJEB50582	58.36	NA	NA	NA	pan-susceptible	L2	Central_Asia	Male	49	HIV-	17.02.14	0	1
G42718	SAMEA12852021	PRJEB50582	68.86	NA	NA	NA	pan-susceptible	L4	L4.10/PGG3	Female	24	NA	27.03.14	0	0
G42719	SAMEA12855175	PRJEB50582	58.8	NA	NA	NA	pan-susceptible	L2	Central_Asia	NA	NA	NA	05.02.14	0	0
G42720	SAMEA12854729	PRJEB50582	59.46	NA	NA	NA	pan-susceptible	L2	Central_Asia	Female	57	HIV-	06.01.14	0	1
G42721	SAMEA12850805	PRJEB50582	73.84	NA	NA	NA	pan-susceptible	L2	Central_Asia	Male	22	HIV-	14.02.14	0	1
G42722	SAMEA12853615	PRJEB50582	47.41	NA	NA	NA	pan-susceptible	L4	L4.3/LAM	Male	38	HIV-	17.01.14	0	1
G42724	SAMEA12854772	PRJEB50582	47.49	NA	NA	NA	pan-susceptible	L4	L4.1.2/Harlem	Male	58	HIV-	17.02.14	0	1
G42725	SAMEA12853104	PRJEB50582	74.82	NA	NA	NA	pan-susceptible	L4	L4.10/PGG3	Male	33	HIV-	25.02.14	0	1
G42726	SAMEA12855303	PRJEB50582	45.6	NA	NA	NA	pan-susceptible	L4	L4.10/PGG3	NA	NA	NA	28.11.13	1	0
G42727	SAMEA12854639	PRJEB50582	41.81	NA	NA	NA	pan-susceptible	L4	L4.10/PGG3	Female	54	HIV-	09.01.14	0	1
G42728	SAMEA12853909	PRJEB50582	49.59	NA	NA	NA	pan-susceptible	L4	L4.10/PGG3	Male	41	HIV-	26.03.14	0	1
G42729	SAMEA12851000	PRJEB50582	60.56	NA	NA	NA	pan-susceptible	L2	Central_Asia	Male	46	NA	05.03.14	0	0
G42730	SAMEA12855086	PRJEB50582	53.56	NA	NA	NA	pan-susceptible	L4	L4.2/Ural	Female	77	NA	21.03.14	0	0
G42731	SAMEA12852150	PRJEB50582	75.52	NA	NA	NA	pan-susceptible	L4	L4.1.2/Harlem	Female	25	NA	10.02.14	0	0
G42732	SAMEA12854965	PRJEB50582	96.82	NA	NA	NA	pan-susceptible	L2	Central_Asia	Male	67	NA	14.01.14	0	0
G42733	SAMEA12854265	PRJEB50582	80.72	NA	NA	NA	pan-susceptible	L4	L4.10/PGG3	Male	47	HIV-	04.03.14	0	1
G42734	SAMEA12852625	PRJEB50582	93.91	NA	NA	NA	pan-susceptible	L4	L4.10/PGG3	Male	29	HIV-	12.02.14	0	1
G42735	SAMEA12851833	PRJEB50582	83.12	NA	NA	NA	pan-susceptible	L4	L4.3/LAM	Male	22	HIV-	06.12.13	1	1
G42736	SAMEA12854401	PRJEB50582	73.01	NA	NA	NA	pan-susceptible	L4	L4.1.2/Harlem	Male	50	HIV-	26.02.14	1	1
G42737	SAMEA12853809	PRJEB50582	80.47	NA	NA	NA	pan-susceptible	L2	Central_Asia	Male	40	HIV-	14.01.14	0	1
G42738	SAMEA12851656	PRJEB50582	89.07	NA	NA	NA	pan-susceptible	L4	L4.10/PGG3	Female	20	HIV-	06.03.14	0	1
G42739	SAMEA12854697	PRJEB50582	79.8	NA	NA	NA	pan-susceptible	L4	L4.10/PGG3	Male	56	HIV-	03.04.14	0	1
G42740	SAMEA12855297	PRJEB50582	69.39	NA	NA	NA	pan-susceptible	L4	L4.1.2/Harlem	NA	NA	NA	03.02.14	1	0
G42741	SAMEA12852969	PRJEB50582	66.27	NA	NA	NA	pan-susceptible	L4	L4.1.2/Harlem	Female	32	HIV-	14.02.14	1	1
G42742	SAMEA12854660	PRJEB50582	97.8	NA	NA	NA	pan-susceptible	L4	L4.10/PGG3	Male	55	HIV-	03.12.13	1	1
G42743	SAMEA12855313	PRJEB50582	82.17	NA	NA	NA	pan-susceptible	L4	L4.3/LAM	NA	NA	NA	13.02.14	0	0
G42744	SAMEA12854870	PRJEB50582	68.06	NA	NA	NA	pan-susceptible	L4	L4.2/Ural	Male	61	NA	24.12.13	0	0
G42745	SAMEA12852293	PRJEB50582	61.95	NA	NA	NA	pan-susceptible	L4	L4.3/LAM	Male	26	HIV-	30.01.14	0	1
G42746	SAMEA12854844	PRJEB50582	74.51	NA	NA	NA	pan-susceptible	L4	L4.10/PGG3	Male	60	NA	28.01.14	0	0
G42747	SAMEA12853210	PRJEB50582	75.1	NA	NA	NA	pan-susceptible	L4	L4.1.2/Harlem	Male	34	HIV-	24.02.14	0	1
G42748	SAMEA12855033	PRJEB50582	73.18	NA	NA	NA	pan-susceptible	L4	L4.10/PGG3	Male	71	HIV-	10.12.13	0	1
G42749	SAMEA12854742	PRJEB50582	77.84	NA	NA	NA	pan-susceptible	L4	L4.3/LAM	Female	57	NA	27.02.14	0	0
G42750	SAMEA12854558	PRJEB50582	69.76	NA	NA	NA	pan-susceptible	L4	L4.10/PGG3	Male	53	HIV-	26.11.13	0	1
G42751	SAMEA12852514	PRJEB50582	68.57	NA	NA	NA	pan-susceptible	L4	L4.2/Ural	Female	28	HIV-	29.01.14	0	1
G42752	SAMEA12851891	PRJEB50582	60.86	NA	NA	NA	pan-susceptible	L4	L4.10/PGG3	Male	22	HIV-	23.12.13	0	1
G42753	SAMEA12854323	PRJEB50582	89.39	NA	NA	NA	pan-susceptible	L4	L4.3/LAM	Female	48	HIV-	03.12.13	0	1
G42754	SAMEA12855345	PRJEB50582	65.56	NA	NA	NA	pan-susceptible	L4	L4.1.2/Harlem	NA	NA	NA	06.03.14	0	0
G42755	SAMEA12855350	PRJEB50582	54.3	NA	NA	NA	pan-susceptible	L4	L4.10/PGG3	NA	NA	NA	25.03.14	0	0
G42756	SAMEA12851493	PRJEB50582	48.7	NA	NA	NA	pan-susceptible	L2	Central_Asia	Female	18	NA	23.04.14	0	0
G42757	SAMEA12854042	PRJEB50582	58.57	NA	NA	NA	pan-susceptible	L4	L4.2/Ural	Male	42	HIV-	01.05.14	0	1
G42758	SAMEA12855329	PRJEB50582	57.31	NA	NA	NA	pan-susceptible	L4	L4.1.2/Harlem	NA	NA	NA	14.03.14	0	0
G42759	SAMEA12855305	PRJEB50582	50.48	NA	NA	NA	pan-susceptible	L4	L4.1.2/Harlem	NA	NA	NA	15.05.14	0	0
G42760	SAMEA12853834	PRJEB50582	55.42	NA	NA	NA	pan-susceptible	L4	L4.3/LAM	Male	40	HIV-	16.05.14	0	1
G42761	SAMEA12852963	PRJEB50582	48.66	NA	NA	NA	pan-susceptible	L4	L4.3/LAM	Male	32	HIV-	07.03.14	0	1
G42762	SAMEA12854924	PRJEB50582	56.55	NA	NA	NA	pan-susceptible	L4	L4.10/PGG3	Female	64	HIV-	20.03.14	0	1
G42763	SAMEA12851766	PRJEB50582	53.51	NA	NA	NA	pan-susceptible	L4	L4.3/LAM	Male	21	HIV-	12.03.14	0	1
G42764	SAMEA12850825	PRJEB50582	56.23	NA	NA	NA	pan-susceptible	L2	L2	Female	26	NA	23.04.14	NA	0
G42765	SAMEA12855234	PRJEB50582	61.56	NA	NA	NA	pan-susceptible	L2	Central_Asia	NA	NA	NA	15.04.14	0	0
G42766	SAMEA12854841	PRJEB50582	52.34	NA	NA	NA	pan-susceptible	L4	L4.3/LAM	Male	60	NA	19.03.14	0	0
G42767	SAMEA12854831	PRJEB50582	51.88	NA	NA	NA	pan-susceptible	L4	L4.10/PGG3	Male	59	NA	22.05.14	0	0
G42768	SAMEA12850811	PRJEB50582	57.61	NA	NA	NA	pan-susceptible	L2	Central_Asia	Male	24	HIV-	02.05.14	0	1
G42769	SAMEA12855270	PRJEB50582	48.95	NA	NA	NA	pan-susceptible	L2	Central_Asia	NA	NA	NA	07.03.14	1	0
G42770	SAMEA12851466	PRJEB50582	66.65	NA	NA	NA	pan-susceptible	L4	L4.1.1/X	Female	17	HIV-	21.03.14	0	1
G42771	SAMEA12855539	PRJEB50582	57.67	NA	NA	NA	pan-susceptible	L4	L4.10/PGG3	NA	NA	NA	10.03.14	0	0
G42772	SAMEA12853058	PRJEB50582	61.02	NA	NA	NA	pan-susceptible	L4	L4.10/PGG3	Female	32	HIV-	22.04.14	1	1
G42773	SAMEA12855459	PRJEB50582	54.27	NA	NA	NA	pan-susceptible	L4	L4.3/LAM	NA	NA	NA	15.04.14	0	0
G42774	SAMEA12854771	PRJEB50582	62.52	NA	NA	NA	pan-susceptible	L4	L4.2/Ural	Male	58	HIV-	10.03.14	0	1
G42775	SAMEA12852345	PRJEB50582	44.7	NA	NA	NA	pan-susceptible	L4	L4.10/PGG3	Male	26	HIV-	04.06.14	1	1
G42776	SAMEA12855322	PRJEB50582	50.54	NA	NA	NA	pan-susceptible	L4	L4.1.2/Harlem	NA	NA	NA	11.04.14	0	0
G42777	SAMEA12854849	PRJEB50582	48.26	NA	NA	NA	pan-susceptible	L4	L4.10/PGG3	Male	60	HIV-	20.03.14	0	1
G42778	SAMEA12851712	PRJEB50582	64.36	NA	NA	NA	pan-susceptible	L4	L4.10/PGG3	Male	20	HIV-	28.03.14	0	1
G42779	SAMEA12854862	PRJEB50582	56.56	NA	NA	NA	pan-susceptible	L2	Central_Asia	Male	61	HIV-	26.02.14	0	1
G42780	SAMEA12855488	PRJEB50582	60.68	NA	NA	NA	pan-susceptible	L4	L4.10/PGG3	NA	NA	NA	10.03.14	0	0
G42781	SAMEA12853726	PRJEB50582	53.35	NA	NA	NA	pan-susceptible	L4	L4.1.1/X	Male	39	NA	24.02.14	0	0
G42782	SAMEA12852256	PRJEB50582	50.08	NA	NA	NA	pan-susceptible	L2	Central_Asia	Female	26	NA	05.03.14	0	0
G42783	SAMEA12854296	PRJEB50582	53.31	NA	NA	NA	pan-susceptible	L4	L4.10/PGG3	Female	47	HIV-	04.06.14	0	1
G42784	SAMEA12853306	PRJEB50582	51.18	NA	NA	NA	pan-susceptible	L4	L4.2/Ural	Female	35	HIV-	28.04.14	1	1
G42785	SAMEA12852477	PRJEB50582	53.28	NA	NA	NA	pan-susceptible	L4	L4.10/PGG3	Male	27	HIV-	26.02.14	0	1
G42786	SAMEA12853466	PRJEB50582	61.85	NA	NA	NA	pan-susceptible	L4	L4.10/PGG3	Female	36	NA	28.01.14	1	0
G42787	SAMEA12855519	PRJEB50582	60.75	NA	NA	NA	pan-susceptible	L4	L4.10/PGG3	NA	NA	NA	01.04.14	0	0
G42788	SAMEA12854348	PRJEB50582	70.48	NA	NA	NA	pan-susceptible	L2	Central_Asia	Male	49	HIV-	31.03.14	0	1
G42789	SAMEA12855492	PRJEB50582	27.81	NA	NA	NA	pan-susceptible	L4	L4.3/LAM	NA	NA	NA	17.02.14	0	0
G42790	SAMEA12854765	PRJEB50582	55.22	NA	NA	NA	pan-susceptible	L2	Central_Asia	Male	58	HIV-	31.03.14	0	1
G42791	SAMEA12855436	PRJEB50582	52.12	NA	NA	NA	pan-susceptible	L4	L4.3/LAM	NA	NA	NA	30.04.14	0	0
G42792	SAMEA12854272	PRJEB50582	58.56	NA	NA	NA	pan-susceptible	L4	L4.1.2/Harlem	Male	47	NA	13.05.14	0	0
G42795	SAMEA12855421	PRJEB50582	53.86	NA	NA	NA	pan-susceptible	L4	L4.10/PGG3	NA	NA	NA	02.04.14	0	0
G42796	SAMEA12855254	PRJEB50582	62.97	NA	NA	NA	pan-susceptible	L2	Central_Asia	NA	NA	NA	NA	NA	0
G42797	SAMEA12853810	PRJEB50582	55.17	NA	NA	NA	pan-susceptible	L2	Central_Asia	Male	40	HIV-	26.02.14	0	1
G42798	SAMEA12854158	PRJEB50582	64.66	NA	NA	NA	pan-susceptible	L2	Central_Asia	Male	45	NA	01.04.14	0	0
G42799	SAMEA12852544	PRJEB50582	47.16	NA	NA	NA	pan-susceptible	L4	L4.2/Ural	Male	28	NA	23.05.14	0	0
G42800	SAMEA12855362	PRJEB50582	64.45	NA	NA	NA	pan-susceptible	L4	L4.2/Ural	NA	NA	NA	07.05.14	0	0
G42801	SAMEA12853511	PRJEB50582	50.21	NA	NA	NA	pan-susceptible	L4	L4.2/Ural	Male	37	NA	24.03.14	0	0
G42802	SAMEA12853829	PRJEB50582	54.33	NA	NA	NA	pan-susceptible	L4	L4.5/Iran	Male	40	HIV-	27.02.14	0	1
G42803	SAMEA12854293	PRJEB50582	54.94	NA	NA	NA	pan-susceptible	L4	L4.3/LAM	Female	47	HIV-	26.03.14	0	1
G42804	SAMEA12852670	PRJEB50582	62.39	NA	NA	NA	pan-susceptible	L4	L4.1.2/Harlem	Female	29	HIV-	03.04.14	0	1
G42805	SAMEA12853905	PRJEB50582	53.47	NA	NA	NA	pan-susceptible	L2	Central_Asia	Male	41	HIV-	04.03.14	0	1
G42806	SAMEA12854128	PRJEB50582	56.94	NA	NA	NA	pan-susceptible	L4	L4.2/Ural	Female	44	HIV-	25.02.14	0	1
G42807	SAMEA12851023	PRJEB50582	45.75	NA	NA	NA	pan-susceptible	L2	CladeA	Male	50	NA	23.04.14	0	0
G42808	SAMEA12854744	PRJEB50582	59.92	NA	NA	NA	pan-susceptible	L4	L4.3/LAM	Female	57	HIV-	06.03.14	0	1
G42809	SAMEA12852857	PRJEB50582	51.74	NA	NA	NA	pan-susceptible	L4	L4.2/Ural	Female	31	NA	11.03.14	1	0
G42810	SAMEA12851271	PRJEB50582	55.14	NA	NA	NA	pan-susceptible	L2	Europe_Russia_W148_Outbreak	Female	14	NA	24.01.14	0	0
G42811	SAMEA12854575	PRJEB50582	44.29	NA	NA	NA	pan-susceptible	L4	L4.10/PGG3	Male	53	HIV-	11.04.14	0	1
G42812	SAMEA12855193	PRJEB50582	46.52	NA	NA	NA	pan-susceptible	L2	Central_Asia	NA	NA	NA	11.04.14	0	0
G42813	SAMEA12854359	PRJEB50582	53.09	NA	NA	NA	pan-susceptible	L4	L4.2/Ural	Male	49	NA	05.03.14	0	0
G42814	SAMEA12855212	PRJEB50582	45.29	NA	NA	NA	pan-susceptible	L2	Central_Asia	NA	NA	NA	12.03.14	0	0
G42815	SAMEA12853009	PRJEB50582	41.82	NA	NA	NA	pan-susceptible	L4	L4.4/Vietnam	Male	32	HIV-	25.04.14	NA	0
G42816	SAMEA12855394	PRJEB50582	54.25	NA	NA	NA	pan-susceptible	L4	L4.2/Ural	NA	NA	NA	NA	NA	0
G42817	SAMEA12854854	PRJEB50582	44.53	NA	NA	NA	pan-susceptible	L4	L4.10/PGG3	Male	60	HIV-	21.03.14	0	1
G42818	SAMEA12854531	PRJEB50582	43.16	NA	NA	NA	pan-susceptible	L4	L4.10/PGG3	Female	52	HIV-	13.01.14	0	1
G42819	SAMEA12854526	PRJEB50582	46.15	NA	NA	NA	pan-susceptible	L4	L4.1.2/Harlem	Male	52	NA	20.03.14	0	0
G42820	SAMEA12853151	PRJEB50582	50.28	NA	NA	NA	pan-susceptible	L4	L4.1.2/Harlem	Male	33	NA	15.04.14	0	0
G42821	SAMEA12852662	PRJEB50582	38.02	NA	NA	NA	pan-susceptible	L4	L4.3/LAM	Female	29	HIV-	05.03.14	0	1
G42822	SAMEA12852738	PRJEB50582	35.76	NA	NA	NA	pan-susceptible	L3	L3	Male	30	NA	01.04.14	NA	0
G42823	SAMEA12851167	PRJEB50582	37.79	NA	NA	NA	pan-susceptible	L2	Central_Asia	Male	58	NA	02.05.14	0	0
G42824	SAMEA12855091	PRJEB50582	49.66	NA	NA	NA	pan-susceptible	L4	L4.2/Ural	Female	77	HIV-	10.06.14	0	1
G42825	SAMEA12853027	PRJEB50582	41.49	NA	NA	NA	pan-susceptible	L4	L4.3/LAM	Male	32	HIV-	18.03.14	0	1
G42826	SAMEA12852925	PRJEB50582	57.5	NA	NA	NA	pan-susceptible	L4	L4.10/PGG3	Male	31	HIV-	27.01.14	1	1
G42827	SAMEA12853535	PRJEB50582	68.97	NA	NA	NA	pan-susceptible	L4	L4.5/Iran	Female	37	NA	30.04.14	0	0
G42828	SAMEA12852650	PRJEB50582	61.9	NA	NA	NA	pan-susceptible	L4	L4.1.2/Harlem	Male	29	HIV-	08.04.14	0	1
G42829	SAMEA12854360	PRJEB50582	63.64	NA	NA	NA	pan-susceptible	L4	L4.2/Ural	Male	49	HIV-	06.02.14	0	1
G42830	SAMEA12852999	PRJEB50582	58.14	NA	NA	NA	pan-susceptible	L4	L4.1.2/Harlem	Male	32	HIV-	01.04.14	0	1
G42831	SAMEA12854509	PRJEB50582	56.03	NA	NA	NA	pan-susceptible	L4	L4.10/PGG3	Male	52	HIV-	08.05.14	1	1
G42832	SAMEA12853545	PRJEB50582	55.71	NA	NA	NA	pan-susceptible	L4	L4.10/PGG3	Male	37	HIV-	04.06.14	1	1
G42833	SAMEA12852415	PRJEB50582	68.67	NA	NA	NA	pan-susceptible	L4	L4.2/Ural	Male	27	HIV-	24.03.14	0	1
G42834	SAMEA12854092	PRJEB50582	58.23	NA	NA	NA	pan-susceptible	L4	L4.3/LAM	Male	43	NA	02.04.14	0	0
G42835	SAMEA12854878	PRJEB50582	51.88	NA	NA	NA	pan-susceptible	L4	L4.10/PGG3	Male	61	HIV-	29.04.14	1	1
G42836	SAMEA12854440	PRJEB50582	51.4	NA	NA	NA	pan-susceptible	L2	Central_Asia	Male	51	NA	15.04.14	0	0
G42837	SAMEA12855425	PRJEB50582	60.01	NA	NA	NA	pan-susceptible	L4	L4.3/LAM	NA	NA	NA	17.02.14	1	0
G42838	SAMEA12851738	PRJEB50582	58.52	NA	NA	NA	pan-susceptible	L2	Central_Asia	Male	21	NA	24.04.14	0	0
G42839	SAMEA12855474	PRJEB50582	49.96	NA	NA	NA	pan-susceptible	L4	L4.10/PGG3	NA	NA	NA	NA	NA	0
G42840	SAMEA12854724	PRJEB50582	54.16	NA	NA	NA	pan-susceptible	L4	L4.10/PGG3	Male	56	NA	05.06.14	0	0
G42841	SAMEA12855306	PRJEB50582	59.59	NA	NA	NA	pan-susceptible	L4	L4.3/LAM	NA	NA	NA	27.03.14	0	0
G42842	SAMEA12855327	PRJEB50582	55.38	NA	NA	NA	pan-susceptible	L4	L4.1.1/X	NA	NA	NA	28.03.14	0	0
G42843	SAMEA12852710	PRJEB50582	55.75	NA	NA	NA	pan-susceptible	L2	L2	Female	30	NA	25.04.14	NA	0
G42844	SAMEA12852439	PRJEB50582	59.74	NA	NA	NA	pan-susceptible	L4	L4.3/LAM	Male	27	HIV-	01.05.14	0	1
G42845	SAMEA12853135	PRJEB50582	53.07	NA	NA	NA	pan-susceptible	L4	L4.2/Ural	Male	33	HIV-	24.02.14	0	1
G42846	SAMEA12854156	PRJEB50582	56.7	NA	NA	NA	pan-susceptible	L2	Central_Asia	Male	45	HIV-	14.05.14	1	1
G42847	SAMEA12855124	PRJEB50582	47.95	NA	NA	NA	pan-susceptible	L4	L4.10/PGG3	Female	80	NA	24.04.14	0	0
G42848	SAMEA12851935	PRJEB50582	58.49	NA	NA	NA	pan-susceptible	L4	L4.3/LAM	Female	23	HIV-	14.02.14	1	1
G42849	SAMEA12854090	PRJEB50582	60.55	NA	NA	NA	pan-susceptible	L4	L4.10/PGG3	Female	43	NA	27.03.14	0	0
G42850	SAMEA12852716	PRJEB50582	54.37	NA	NA	NA	pan-susceptible	L2	Central_Asia	Male	30	HIV-	14.02.14	0	1
G42851	SAMEA12854525	PRJEB50582	46.4	NA	NA	NA	pan-susceptible	L4	L4.10/PGG3	Male	52	HIV-	01.04.14	1	1
G42852	SAMEA12851949	PRJEB50582	54.22	NA	NA	NA	pan-susceptible	L4	L4.2/Ural	Male	23	HIV-	07.07.14	0	1
G42853	SAMEA12855151	PRJEB50582	55.15	NA	NA	NA	pan-susceptible	L4	L4.1.2/Harlem	Female	86	HIV-	17.04.14	0	1
G42854	SAMEA12851808	PRJEB50582	53.07	NA	NA	NA	pan-susceptible	L2	Central_Asia	Male	22	HIV-	28.04.14	0	1
G42855	SAMEA12854205	PRJEB50582	58.39	NA	NA	NA	pan-susceptible	L2	Central_Asia	Male	46	HIV-	03.02.14	0	1
G42856	SAMEA12854472	PRJEB50582	50.76	NA	NA	NA	pan-susceptible	L4	L4.3/LAM	Male	51	HIV-	08.05.14	0	1
G42857	SAMEA12852027	PRJEB50582	52.19	NA	NA	NA	pan-susceptible	L4	L4.2/Ural	Female	24	NA	27.03.14	0	0
G42858	SAMEA12855435	PRJEB50582	50.75	NA	NA	NA	pan-susceptible	L4	L4.3/LAM	NA	NA	NA	17.03.14	0	0
G42859	SAMEA12854969	PRJEB50582	58.28	NA	NA	NA	pan-susceptible	L2	Central_Asia	Male	67	HIV-	04.04.14	0	1
G42860	SAMEA12854898	PRJEB50582	58.83	NA	NA	NA	pan-susceptible	L4	L4.2/Ural	Female	63	NA	13.03.14	0	0
G42861	SAMEA12855334	PRJEB50582	56.3	NA	NA	NA	pan-susceptible	L4	L4.5/Iran	NA	NA	NA	04.04.14	0	0
G42862	SAMEA12854635	PRJEB50582	51.74	NA	NA	NA	pan-susceptible	L4	L4.10/PGG3	Male	54	NA	27.03.14	0	0
G42863	SAMEA12852598	PRJEB50582	52.77	NA	NA	NA	pan-susceptible	L2	Central_Asia	Male	29	HIV-	26.03.14	1	1
G42864	SAMEA12851736	PRJEB50582	53.44	NA	NA	NA	pan-susceptible	L2	Central_Asia	Male	21	HIV-	08.05.14	0	1
G42867	SAMEA12854435	PRJEB50582	62.49	NA	NA	NA	pan-susceptible	L4	L4.10/PGG3	Male	50	HIV-	24.04.14	1	1
G42868	SAMEA12855244	PRJEB50582	50.59	NA	NA	NA	pan-susceptible	L2	Central_Asia	NA	NA	NA	17.03.14	0	0
G42869	SAMEA12852230	PRJEB50582	60.07	NA	NA	NA	pan-susceptible	L2	CladeA	Male	26	HIV-	28.04.14	0	1
G42870	SAMEA12851118	PRJEB50582	51.62	NA	NA	NA	pan-susceptible	L2	Central_Asia	Male	54	HIV-	16.04.14	0	1
G42871	SAMEA12854002	PRJEB50582	58.27	NA	NA	NA	pan-susceptible	L4	L4.1.2/Harlem	Female	42	NA	03.04.14	0	0
G42873	SAMEA12852632	PRJEB50582	59.9	NA	NA	NA	pan-susceptible	L4	L4.3/LAM	Female	29	HIV-	17.03.14	0	1
G42875	SAMEA12854948	PRJEB50582	59.61	NA	NA	NA	pan-susceptible	L2	Central_Asia	Male	66	HIV-	14.04.14	0	1
G42876	SAMEA12854212	PRJEB50582	58.5	NA	NA	NA	pan-susceptible	L2	Central_Asia	Male	46	HIV-	14.03.14	0	1
G42877	SAMEA12855272	PRJEB50582	48.33	NA	NA	NA	pan-susceptible	L2	Central_Asia	NA	NA	NA	30.01.14	0	0
G42878	SAMEA12853173	PRJEB50582	51.14	NA	NA	NA	pan-susceptible	L4	L4.10/PGG3	Female	33	HIV-	15.04.14	1	1
G42879	SAMEA12854916	PRJEB50582	46.94	NA	NA	NA	pan-susceptible	L4	L4.10/PGG3	Female	64	HIV-	27.03.14	0	1
G42880	SAMEA12854410	PRJEB50582	56.42	NA	NA	NA	pan-susceptible	L4	L4.3/LAM	Male	50	NA	08.05.14	0	0
G42881	SAMEA12855389	PRJEB50582	51.89	NA	NA	NA	pan-susceptible	L4	L4.10/PGG3	NA	NA	NA	31.03.14	0	0
G42882	SAMEA12853855	PRJEB50582	52.35	NA	NA	NA	pan-susceptible	L4	L4.10/PGG3	Male	40	NA	26.03.14	1	0
G42883	SAMEA12854339	PRJEB50582	74.67	NA	NA	NA	pan-susceptible	L4	L4.10/PGG3	Male	48	HIV-	26.06.14	0	1
G42885	SAMEA12853853	PRJEB50582	54.89	NA	NA	NA	pan-susceptible	L4	L4.10/PGG3	Male	40	NA	15.04.14	0	0
G42886	SAMEA12851835	PRJEB50582	54.48	NA	NA	NA	pan-susceptible	L4	L4.2/Ural	Male	22	HIV-	16.05.14	1	1
G42887	SAMEA12852965	PRJEB50582	57.69	NA	NA	NA	pan-susceptible	L4	L4.10/PGG3	Male	32	HIV-	25.03.14	0	1
G42888	SAMEA12852122	PRJEB50582	47.86	NA	NA	NA	pan-susceptible	L2	Central_Asia	Male	25	HIV-	13.05.14	0	1
G42889	SAMEA12852757	PRJEB50582	53.75	NA	NA	NA	pan-susceptible	L4	L4.3/LAM	Male	30	HIV-	25.04.14	0	1
G42890	SAMEA12854949	PRJEB50582	51.88	NA	NA	NA	pan-susceptible	L2	Central_Asia	Male	66	NA	03.04.14	0	0
G42891	SAMEA12852524	PRJEB50582	56.49	NA	NA	NA	pan-susceptible	L4	L4.2/Ural	Male	28	HIV-	27.06.14	0	1
G42892	SAMEA12852798	PRJEB50582	51.96	NA	NA	NA	pan-susceptible	L4	L4.10/PGG3	Female	30	HIV-	19.03.14	1	1
G42893	SAMEA12852545	PRJEB50582	55.1	NA	NA	NA	pan-susceptible	L4	L4.2/Ural	Male	28	HIV-	29.04.14	0	1
G42894	SAMEA12854645	PRJEB50582	43.36	NA	NA	NA	pan-susceptible	L4	L4.10/PGG3	Male	54	NA	13.05.14	0	0
G42895	SAMEA12853482	PRJEB50582	65.52	NA	NA	NA	pan-susceptible	L2	Central_Asia	Male	37	HIV-	28.03.14	0	1
G42896	SAMEA12851941	PRJEB50582	46.74	NA	NA	NA	pan-susceptible	L4	L4.2/Ural	Female	23	HIV-	14.05.14	0	1
G42897	SAMEA12855258	PRJEB50582	45.4	NA	NA	NA	pan-susceptible	L2	Central_Asia	NA	NA	NA	05.05.14	0	0
G42898	SAMEA12851864	PRJEB50582	54.52	NA	NA	NA	pan-susceptible	L4	L4.1.2/Harlem	Female	22	NA	03.04.14	0	0
G42899	SAMEA12852985	PRJEB50582	54.23	NA	NA	NA	pan-susceptible	L4	L4.2/Ural	Male	32	HIV-	27.06.14	1	1
G42900	SAMEA12854846	PRJEB50582	46.11	NA	NA	NA	pan-susceptible	L4	L4.3/LAM	Male	60	HIV-	27.03.14	0	1
G42901	SAMEA12854079	PRJEB50582	49.85	NA	NA	NA	pan-susceptible	L2	Central_Asia	Female	43	NA	25.02.14	1	0
G42902	SAMEA12851009	PRJEB50582	41.45	NA	NA	NA	pan-susceptible	L2	Central_Asia	Male	46	HIV-	24.04.14	0	1
G42903	SAMEA12854501	PRJEB50582	57.77	NA	NA	NA	pan-susceptible	L2	Central_Asia	Male	52	HIV-	07.04.14	0	1
G42904	SAMEA12852750	PRJEB50582	42.47	NA	NA	NA	pan-susceptible	L4	L4.1.2/Harlem	Female	30	HIV-	19.05.14	0	1
G42905	SAMEA12854466	PRJEB50582	56.49	NA	NA	NA	pan-susceptible	L4	L4.3/LAM	Female	51	HIV-	14.05.14	0	1
G42906	SAMEA12854479	PRJEB50582	40.4	NA	NA	NA	pan-susceptible	L4	L4.3/LAM	Male	51	NA	01.04.14	0	0
G42907	SAMEA12853654	PRJEB50582	43.55	NA	NA	NA	pan-susceptible	L4	L4.1.2/Harlem	Male	38	NA	01.07.14	0	0
G42908	SAMEA12852120	PRJEB50582	53.75	NA	NA	NA	pan-susceptible	L2	Central_Asia	Male	25	HIV-	27.03.14	1	1
G42909	SAMEA12855406	PRJEB50582	42.94	NA	NA	NA	pan-susceptible	L4	L4.1.2/Harlem	NA	NA	NA	19.05.14	0	0
G42910	SAMEA12851807	PRJEB50582	44.78	NA	NA	NA	pan-susceptible	L2	Central_Asia	Female	22	NA	20.01.14	0	0
G42911	SAMEA12854615	PRJEB50582	51.64	NA	NA	NA	pan-susceptible	L4	L4.10/PGG3	Male	54	NA	15.04.14	0	0
G42912	SAMEA12852443	PRJEB50582	42.74	NA	NA	NA	pan-susceptible	L4	L4.3/LAM	Male	27	HIV-	27.02.14	0	1
G42914	SAMEA12854594	PRJEB50582	37.7	NA	NA	NA	pan-susceptible	L2	Central_Asia	Male	54	HIV-	31.03.14	0	1
G42915	SAMEA12855003	PRJEB50582	54.12	NA	NA	NA	pan-susceptible	L4	L4.10/PGG3	Female	68	NA	07.07.14	1	0
G42916	SAMEA12852565	PRJEB50582	41.79	NA	NA	NA	pan-susceptible	L4	L4.3/LAM	Male	28	HIV-	01.04.14	0	1
G42917	SAMEA12854712	PRJEB50582	39.39	NA	NA	NA	pan-susceptible	L4	L4.2/Ural	Male	56	HIV-	29.05.14	0	1
G42918	SAMEA12854693	PRJEB50582	38.74	NA	NA	NA	pan-susceptible	L2	Central_Asia	Male	56	HIV-	25.03.14	0	1
G42919	SAMEA12853980	PRJEB50582	48.53	NA	NA	NA	pan-susceptible	L2	Central_Asia	Male	42	HIV-	28.05.14	0	1
G42920	SAMEA12853652	PRJEB50582	31.1	NA	NA	NA	pan-susceptible	L4	L4.3/LAM	Female	38	HIV-	27.03.14	0	1
G42921	SAMEA12854936	PRJEB50582	49.46	NA	NA	NA	pan-susceptible	L4	L4.2/Ural	Female	65	NA	25.02.14	0	0
G42922	SAMEA12853907	PRJEB50582	52.96	NA	NA	NA	pan-susceptible	L3	L3	Male	41	HIV-	10.04.14	NA	0
G42923	SAMEA12854702	PRJEB50582	55.76	NA	NA	NA	pan-susceptible	L4	L4.4/Vietnam	Male	56	NA	28.02.14	NA	0
G42924	SAMEA12852157	PRJEB50582	58.77	NA	NA	NA	pan-susceptible	L4	L4.10/PGG3	Female	25	HIV-	08.04.14	0	1
G42925	SAMEA12851503	PRJEB50582	52.03	NA	NA	NA	pan-susceptible	L4	L4.2/Ural	Female	18	NA	08.05.14	0	0
G42926	SAMEA12853102	PRJEB50582	53.38	NA	NA	NA	pan-susceptible	L2	Central_Asia	Male	33	HIV-	25.03.14	0	1
G42927	SAMEA12852310	PRJEB50582	57.23	NA	NA	NA	pan-susceptible	L4	L4.3/LAM	Female	26	NA	03.06.14	0	0
G42928	SAMEA12854333	PRJEB50582	57.94	NA	NA	NA	pan-susceptible	L4	L4.2/Ural	Male	48	NA	01.04.14	0	0
G42929	SAMEA12854565	PRJEB50582	55.31	NA	NA	NA	pan-susceptible	L4	L4.2/Ural	Female	53	NA	27.02.14	0	0
G42930	SAMEA12854542	PRJEB50582	52.22	NA	NA	NA	pan-susceptible	L2	Central_Asia	Male	53	HIV-	10.04.14	0	1
G42931	SAMEA12852136	PRJEB50582	52.68	NA	NA	NA	pan-susceptible	L2	Central_Asia	Male	25	HIV-	12.03.14	0	1
G42932	SAMEA12851100	PRJEB50582	62.45	NA	NA	NA	pan-susceptible	L2	Central_Asia	Male	54	NA	22.04.14	0	0
G42933	SAMEA12854667	PRJEB50582	59.27	NA	NA	NA	pan-susceptible	L4	L4.2/Ural	Male	55	NA	08.05.14	0	0
G42934	SAMEA12851664	PRJEB50582	50.18	NA	NA	NA	pan-susceptible	L4	L4.1.2/Harlem	Male	20	HIV-	22.04.14	1	1
G42935	SAMEA12851257	PRJEB50582	53.01	NA	NA	NA	pan-susceptible	L4	L4.1.2/Harlem	Male	13	NA	02.07.14	0	0
G42936	SAMEA12852357	PRJEB50582	50.79	NA	NA	NA	pan-susceptible	L4	L4.10/PGG3	Male	26	HIV-	04.04.14	0	1
G42937	SAMEA12855268	PRJEB50582	52.25	NA	NA	NA	pan-susceptible	L2	Central_Asia	NA	NA	NA	05.03.14	0	0
G42938	SAMEA12854213	PRJEB50582	52.15	NA	NA	NA	pan-susceptible	L2	Central_Asia	Male	46	HIV-	15.04.14	0	1
G42939	SAMEA12852519	PRJEB50582	54.03	NA	NA	NA	pan-susceptible	L4	L4.2/Ural	Female	28	NA	04.07.14	1	0
G42941	SAMEA12854612	PRJEB50582	48.22	NA	NA	NA	pan-susceptible	L4	L4.2/Ural	Male	54	HIV-	20.05.14	0	1
G42942	SAMEA12852425	PRJEB50582	45.61	NA	NA	NA	pan-susceptible	L4	L4.1.2/Harlem	Female	27	HIV-	20.05.14	1	1
G42943	SAMEA12855103	PRJEB50582	53.09	NA	NA	NA	pan-susceptible	L2	Central_Asia	Male	79	HIV-	01.04.14	0	1
G42944	SAMEA12851020	PRJEB50582	52.73	NA	NA	NA	pan-susceptible	L2	Central_Asia	Male	49	HIV-	15.04.14	0	1
G42945	SAMEA12853159	PRJEB50582	46.05	NA	NA	NA	pan-susceptible	L4	L4.3/LAM	Male	33	HIV-	09.07.14	0	1
G42946	SAMEA12853446	PRJEB50582	40.66	NA	NA	NA	pan-susceptible	L4	L4.3/LAM	Male	36	HIV-	22.07.14	0	1
G42947	SAMEA12853700	PRJEB50582	51.6	NA	NA	NA	pan-susceptible	L2	Central_Asia	Male	39	HIV-	07.07.14	0	1
G42948	SAMEA12852260	PRJEB50582	54.6	NA	NA	NA	pan-susceptible	L2	Central_Asia	Male	26	HIV-	17.03.14	0	1
G42949	SAMEA12852485	PRJEB50582	47.75	NA	NA	NA	pan-susceptible	L2	Europe_Russia_W148_Outbreak	Male	28	HIV-	30.04.14	0	1
G42950	SAMEA12851402	PRJEB50582	56.92	NA	NA	NA	pan-susceptible	L4	L4.1.2/Harlem	Male	16	HIV-	08.08.14	0	1
G42951	SAMEA12855174	PRJEB50582	44.35	NA	NA	NA	pan-susceptible	L2	Central_Asia	NA	NA	NA	14.04.14	0	0
G42952	SAMEA12854377	PRJEB50582	59.85	NA	NA	NA	pan-susceptible	L4	L4.3/LAM	Male	49	NA	14.05.14	0	0
G42953	SAMEA12854169	PRJEB50582	55.08	NA	NA	NA	pan-susceptible	L4	L4.3/LAM	Male	45	HIV-	09.07.14	0	1
G42954	SAMEA12850863	PRJEB50582	52.76	NA	NA	NA	pan-susceptible	L2	Central_Asia	Male	33	HIV-	23.07.14	0	1
G42955	SAMEA12855335	PRJEB50582	60.93	NA	NA	NA	pan-susceptible	L4	L4.2/Ural	NA	NA	NA	29.05.14	0	0
G42956	SAMEA12855172	PRJEB50582	62.55	NA	NA	NA	pan-susceptible	L2	Central_Asia	NA	NA	NA	02.05.14	0	0
G42957	SAMEA12853264	PRJEB50582	54.58	NA	NA	NA	pan-susceptible	L4	L4.10/PGG3	Male	34	HIV-	10.03.14	0	1
G42958	SAMEA12852140	PRJEB50582	61.24	NA	NA	NA	pan-susceptible	L2	Central_Asia	Male	25	HIV-	13.08.14	0	1
G42959	SAMEA12852731	PRJEB50582	53.2	NA	NA	NA	pan-susceptible	L2	Central_Asia	Male	30	HIV-	20.05.14	1	1
G42960	SAMEA12852407	PRJEB50582	60.31	NA	NA	NA	pan-susceptible	L4	L4.10/PGG3	Male	27	HIV-	17.04.14	1	1
G42961	SAMEA12854175	PRJEB50582	45.68	NA	NA	NA	pan-susceptible	L4	L4.1.2/Harlem	Male	45	HIV-	10.07.14	0	1
G42962	SAMEA12853283	PRJEB50582	58.93	NA	NA	NA	pan-susceptible	L2	Central_Asia	Male	35	NA	25.07.14	0	0
G42963	SAMEA12855480	PRJEB50582	46.33	NA	NA	NA	pan-susceptible	L4	L4.10/PGG3	NA	NA	NA	02.06.14	0	0
G42964	SAMEA12853296	PRJEB50582	62.55	NA	NA	NA	pan-susceptible	L4	L4.1.2/Harlem	Male	35	NA	19.05.14	1	0
G42965	SAMEA12853335	PRJEB50582	52.53	NA	NA	NA	pan-susceptible	L4	L4.3/LAM	Male	35	HIV-	17.06.14	0	1
G42966	SAMEA12853951	PRJEB50582	52.18	NA	NA	NA	pan-susceptible	L4	L4.10/PGG3	Male	41	HIV-	14.08.14	1	1
G42967	SAMEA12851568	PRJEB50582	52.62	NA	NA	NA	pan-susceptible	L2	Central_Asia	Female	19	NA	30.04.14	0	0
G42968	SAMEA12854283	PRJEB50582	66.6	NA	NA	NA	pan-susceptible	L4	L4.3/LAM	Male	47	HIV-	27.05.14	0	1
G42969	SAMEA12854692	PRJEB50582	52.09	NA	NA	NA	pan-susceptible	L2	Central_Asia	Male	56	HIV-	22.07.14	0	1
G42970	SAMEA12853675	PRJEB50582	69.5	NA	NA	NA	pan-susceptible	L4	L4.10/PGG3	Male	38	HIV-	16.07.14	0	1
G42971	SAMEA12854562	PRJEB50582	60.96	NA	NA	NA	pan-susceptible	L4	L4.2/Ural	Male	53	NA	10.06.14	0	0
G42972	SAMEA12851350	PRJEB50582	53.25	NA	NA	NA	pan-susceptible	L4	L4.1.2/Harlem	Male	15	HIV-	30.05.14	0	1
G42973	SAMEA12852992	PRJEB50582	55.35	NA	NA	NA	pan-susceptible	L4	L4.2/Ural	Male	32	HIV-	18.06.14	1	1
G42974	SAMEA12852142	PRJEB50582	51.21	NA	NA	NA	pan-susceptible	L2	Central_Asia	Male	25	NA	22.08.14	0	0
G42975	SAMEA12852900	PRJEB50582	56.63	NA	NA	NA	pan-susceptible	L4	L4.3/LAM	Female	31	NA	02.04.14	1	0
G42976	SAMEA12852504	PRJEB50582	56.74	NA	NA	NA	pan-susceptible	L2	Central_Asia	Male	28	HIV-	04.06.14	0	1
G42977	SAMEA12852528	PRJEB50582	52.86	NA	NA	NA	pan-susceptible	L4	L4.1.2/Harlem	Male	28	NA	22.07.14	0	0
G42978	SAMEA12853510	PRJEB50582	69.54	NA	NA	NA	pan-susceptible	L4	L4.10/PGG3	Male	37	HIV-	30.07.14	0	1
G42979	SAMEA12854549	PRJEB50582	27.71	NA	NA	NA	pan-susceptible	L2	Central_Asia	Male	53	HIV-	10.06.14	0	1
G42980	SAMEA12854829	PRJEB50582	57.52	NA	NA	NA	pan-susceptible	L4	L4.10/PGG3	Male	59	NA	02.06.14	0	0
G42981	SAMEA12851716	PRJEB50582	41.69	NA	NA	NA	pan-susceptible	L2	Central_Asia	Female	21	HIV-	19.06.14	0	1
G42982	SAMEA12853611	PRJEB50582	55.71	NA	NA	NA	pan-susceptible	L4	L4.1.2/Harlem	Male	38	NA	19.08.14	0	0
G42983	SAMEA12853252	PRJEB50582	53.41	NA	NA	NA	pan-susceptible	L4	L4.10/PGG3	Male	34	HIV-	23.05.14	0	1
G42984	SAMEA12852363	PRJEB50582	58.66	NA	NA	NA	pan-susceptible	L4	L4.10/PGG3	Female	26	HIV-	16.04.14	1	1
G42985	SAMEA12854374	PRJEB50582	53.19	NA	NA	NA	pan-susceptible	L4	L4.10/PGG3	Male	49	HIV-	24.07.14	1	1
G42986	SAMEA12853617	PRJEB50582	62.87	NA	NA	NA	pan-susceptible	L4	L4.1.2/Harlem	Male	38	HIV-	31.07.14	0	1
G42987	SAMEA12854688	PRJEB50582	50.99	NA	NA	NA	pan-susceptible	L2	Central_Asia	Male	56	NA	11.06.14	0	0
G42988	SAMEA12855078	PRJEB50582	64.1	NA	NA	NA	pan-susceptible	L4	L4.5/Iran	Female	76	HIV-	09.06.14	0	1
G42989	SAMEA12851461	PRJEB50582	48.72	NA	NA	NA	pan-susceptible	L4	L4.2/Ural	Female	17	HIV-	03.07.14	0	1
G42990	SAMEA12854122	PRJEB50582	66.75	NA	NA	NA	pan-susceptible	L2	Central_Asia	Male	44	NA	20.08.14	0	0
G42991	SAMEA12854457	PRJEB50582	48.71	NA	NA	NA	pan-susceptible	L4	L4.1.2/Harlem	Male	51	NA	13.06.14	0	0
G42992	SAMEA12853938	PRJEB50582	58.05	NA	NA	NA	pan-susceptible	L4	L4.3/LAM	Female	41	HIV-	01.07.14	0	1
G42993	SAMEA12854204	PRJEB50582	49.43	NA	NA	NA	pan-susceptible	L2	Asia_Ancestral1	Male	46	HIV-	25.07.14	NA	0
G42995	SAMEA12852559	PRJEB50582	66.14	NA	NA	NA	pan-susceptible	L4	L4.10/PGG3	Male	28	HIV-	24.06.14	0	1
G42996	SAMEA12852740	PRJEB50582	50.96	NA	NA	NA	pan-susceptible	L4	L4.3/LAM	Female	30	HIV-	07.05.14	0	1
G42997	SAMEA12852359	PRJEB50582	52.68	NA	NA	NA	pan-susceptible	L4	L4.10/PGG3	Female	26	HIV-	12.08.14	1	1
G42998	SAMEA12851226	PRJEB50582	58.04	NA	NA	NA	pan-susceptible	L4	L4.10/PGG3	Female	82	NA	25.08.14	0	0
G42999	SAMEA12854341	PRJEB50582	52.17	NA	NA	NA	pan-susceptible	L4	L4.10/PGG3	Male	48	NA	26.03.14	0	0
G43000	SAMEA12855352	PRJEB50582	54.97	NA	NA	NA	pan-susceptible	L4	L4.2/Ural	NA	NA	NA	07.07.14	0	0
G43001	SAMEA12852681	PRJEB50582	47.91	NA	NA	NA	pan-susceptible	L4	L4.3/LAM	Female	29	HIV-	28.07.14	0	1
G43002	SAMEA12853649	PRJEB50582	48.77	NA	NA	NA	pan-susceptible	L4	L4.3/LAM	Male	38	NA	21.07.14	0	0
G43003	SAMEA12854561	PRJEB50582	57.71	NA	NA	NA	pan-susceptible	L4	L4.10/PGG3	Male	53	HIV-	08.07.14	0	1
G43004	SAMEA12852283	PRJEB50582	40.14	NA	NA	NA	pan-susceptible	L4	L4.10/PGG3	Male	26	HIV-	26.06.14	0	1
G43005	SAMEA12852453	PRJEB50582	45.94	NA	NA	NA	pan-susceptible	L4	L4.3/LAM	Female	27	NA	08.07.14	0	0
G43006	SAMEA12851164	PRJEB50582	55.61	NA	NA	NA	pan-susceptible	L2	Europe_Russia_W148_Outbreak	Male	58	NA	26.08.14	1	0
G43007	SAMEA12855223	PRJEB50582	41.55	NA	NA	NA	pan-susceptible	L2	Central_Asia	NA	NA	NA	21.08.14	0	0
G43008	SAMEA12854144	PRJEB50582	52.73	NA	NA	NA	pan-susceptible	L4	L4.10/PGG3	Male	44	HIV-	11.07.14	0	1
G43009	SAMEA12851918	PRJEB50582	36.85	NA	NA	NA	pan-susceptible	L2	Central_Asia	Male	23	NA	25.07.14	0	0
G43010	SAMEA12854607	PRJEB50582	59.07	NA	NA	NA	pan-susceptible	L4	L4.1.2/Harlem	Male	54	HIV-	23.07.14	0	1
G43011	SAMEA12854709	PRJEB50582	43.85	NA	NA	NA	pan-susceptible	L4	L4.3/LAM	Male	56	NA	16.07.14	0	0
G43012	SAMEA12851671	PRJEB50582	43.92	NA	NA	NA	pan-susceptible	L4	L4.3/LAM	Male	20	NA	15.05.14	1	0
G43013	SAMEA12851704	PRJEB50582	45.15	NA	NA	NA	pan-susceptible	L4	L4.10/PGG3	Female	20	HIV-	30.07.14	0	1
G43014	SAMEA12853422	PRJEB50582	54.1	NA	NA	NA	pan-susceptible	L4	L4.3/LAM	Male	36	NA	30.05.14	0	0
G43015	SAMEA12854792	PRJEB50582	45.22	NA	NA	NA	pan-susceptible	L4	L4.10/PGG3	Male	58	NA	29.07.14	0	0
G43016	SAMEA12854280	PRJEB50582	56.08	NA	NA	NA	pan-susceptible	L4	L4.3/LAM	Male	47	NA	26.06.14	0	0
G43017	SAMEA12851759	PRJEB50582	64.49	NA	NA	NA	pan-susceptible	L4	L4.3/LAM	Female	21	HIV-	31.07.14	0	1
G43018	SAMEA12855540	PRJEB50582	57.64	NA	NA	NA	pan-susceptible	L4	L4.10/PGG3	NA	NA	NA	01.05.14	0	0
G43020	SAMEA12851092	PRJEB50582	53.78	NA	NA	NA	pan-susceptible	L2	Central_Asia	Male	54	HIV-	15.07.14	0	1
G43021	SAMEA12852697	PRJEB50582	56.19	NA	NA	NA	pan-susceptible	L4	L4.10/PGG3	Male	29	HIV-	07.08.14	0	1
G43022	SAMEA12854465	PRJEB50582	57.49	NA	NA	NA	pan-susceptible	L4	L4.2/Ural	Male	51	HIV-	17.06.14	1	1
G43023	SAMEA12851408	PRJEB50582	63.48	NA	NA	NA	pan-susceptible	L4	L4.3/LAM	Female	16	HIV-	01.08.14	0	1
G43024	SAMEA12854934	PRJEB50582	60.26	NA	NA	NA	pan-susceptible	L4	L4.1.2/Harlem	Male	65	HIV-	25.06.14	0	1
G43025	SAMEA12855386	PRJEB50582	54.54	NA	NA	NA	pan-susceptible	L4	L4.3/LAM	NA	NA	NA	29.07.14	1	0
G43026	SAMEA12852154	PRJEB50582	52.18	NA	NA	NA	pan-susceptible	L4	L4.10/PGG3	Female	25	HIV-	26.06.14	0	1
G43027	SAMEA12854118	PRJEB50582	70.26	NA	NA	NA	pan-susceptible	L2	Central_Asia	Male	44	HIV-	30.04.14	0	1
G43028	SAMEA12852615	PRJEB50582	59.7	NA	NA	NA	pan-susceptible	L2	Central_Asia	Male	29	NA	04.07.14	0	0
G43029	SAMEA12853755	PRJEB50582	54.9	NA	NA	NA	pan-susceptible	L4	L4.3/LAM	Male	39	HIV-	11.08.14	0	1
G43030	SAMEA12853389	PRJEB50582	56.84	NA	NA	NA	pan-susceptible	L2	Central_Asia	Female	36	HIV-	30.06.14	0	1
G43031	SAMEA12854154	PRJEB50582	61.22	NA	NA	NA	pan-susceptible	L2	Central_Asia	Male	45	HIV-	04.08.14	0	1
G43032	SAMEA12853673	PRJEB50582	56.95	NA	NA	NA	pan-susceptible	L4	L4.10/PGG3	Male	38	HIV-	08.07.14	0	1
G43033	SAMEA12851505	PRJEB50582	58.57	NA	NA	NA	pan-susceptible	L4	L4.2/Ural	Female	18	HIV-	29.07.14	0	1
G43034	SAMEA12853953	PRJEB50582	64.1	NA	NA	NA	pan-susceptible	L4	L4.10/PGG3	Male	41	HIV-	26.06.14	0	1
G43035	SAMEA12855215	PRJEB50582	55.27	NA	NA	NA	pan-susceptible	L2	Central_Asia	NA	NA	NA	01.05.14	0	0
G43036	SAMEA12854833	PRJEB50582	50.74	NA	NA	NA	pan-susceptible	L2	Central_Asia	Male	60	NA	22.07.14	0	0
G43038	SAMEA12853120	PRJEB50582	58.21	NA	NA	NA	pan-susceptible	L4	L4.1.2/Harlem	Male	33	HIV-	31.07.14	1	1
G43039	SAMEA12854882	PRJEB50582	64.32	NA	NA	NA	pan-susceptible	L2	Central_Asia	Male	62	HIV-	20.08.14	0	1
G43040	SAMEA12853862	PRJEB50582	58.57	NA	NA	NA	pan-susceptible	L4	L4.3/LAM	Male	40	HIV-	19.08.14	0	1
G43041	SAMEA12853157	PRJEB50582	56.51	NA	NA	NA	pan-susceptible	L4	L4.3/LAM	Male	33	NA	02.09.14	0	0
G43042	SAMEA12854075	PRJEB50582	62.99	NA	NA	NA	pan-susceptible	L2	Central_Asia	Male	43	HIV-	14.05.14	0	1
G43043	SAMEA12855014	PRJEB50582	62.88	NA	NA	NA	pan-susceptible	L4	L4.10/PGG3	Female	69	NA	19.09.14	0	0
G43044	SAMEA12854148	PRJEB50582	54.39	NA	NA	NA	pan-susceptible	L4	L4.10/PGG3	Female	44	HIV-	01.08.14	0	1
G43045	SAMEA12854395	PRJEB50582	65	NA	NA	NA	pan-susceptible	L2	Central_Asia	Male	50	HIV-	07.10.14	0	1
G43046	SAMEA12854252	PRJEB50582	55.65	NA	NA	NA	pan-susceptible	L4	L4.10/PGG3	Male	46	HIV-	08.09.14	0	1
G43047	SAMEA12854146	PRJEB50582	58.59	NA	NA	NA	pan-susceptible	L4	L4.3/LAM	Male	44	HIV-	20.03.14	0	1
G43048	SAMEA12855452	PRJEB50582	60.18	NA	NA	NA	pan-susceptible	L4	L4.3/LAM	NA	NA	NA	21.08.14	0	0
G43049	SAMEA12852376	PRJEB50582	57.23	NA	NA	NA	pan-susceptible	L2	Central_Asia	Male	27	NA	02.09.14	0	0
G43050	SAMEA12853856	PRJEB50582	65.66	NA	NA	NA	pan-susceptible	L4	L4.3/LAM	Male	40	NA	14.05.14	1	0
G43051	SAMEA12853944	PRJEB50582	72.22	NA	NA	NA	pan-susceptible	L4	L4.3/LAM	Male	41	HIV-	15.09.14	0	1
G43052	SAMEA12855432	PRJEB50582	63.93	NA	NA	NA	pan-susceptible	L4	L4.1.2/Harlem	NA	NA	NA	22.08.14	0	0
G43053	SAMEA12853182	PRJEB50582	55.93	NA	NA	NA	pan-susceptible	L4	L4.10/PGG3	Female	33	HIV-	09.10.14	0	1
G43054	SAMEA12853155	PRJEB50582	64.57	NA	NA	NA	pan-susceptible	L4	L4.3/LAM	Female	33	NA	02.10.14	0	0
G43055	SAMEA12853728	PRJEB50582	63.18	NA	NA	NA	pan-susceptible	L4	L4.3/LAM	Female	39	NA	26.02.14	1	0
G43056	SAMEA12853645	PRJEB50582	56.26	NA	NA	NA	pan-susceptible	L4	L4.3/LAM	Male	38	HIV-	19.08.14	0	1
G43057	SAMEA12854035	PRJEB50582	60.89	NA	NA	NA	pan-susceptible	L4	L4.2/Ural	Male	42	HIV-	09.09.14	0	1
G43058	SAMEA12855337	PRJEB50582	61.99	NA	NA	NA	pan-susceptible	L4	L4.3/LAM	NA	NA	NA	15.05.14	0	0
G43059	SAMEA12853436	PRJEB50582	88.2	NA	NA	NA	pan-susceptible	L4	L4.2/Ural	Male	36	HIV-	30.09.14	0	1
G43060	SAMEA12851767	PRJEB50582	60.62	NA	NA	NA	pan-susceptible	L4	L4.1.2/Harlem	Female	21	NA	04.08.14	0	0
G43061	SAMEA12855385	PRJEB50582	67.53	NA	NA	NA	pan-susceptible	L4	L4.2/Ural	NA	NA	NA	01.08.14	0	0
G43062	SAMEA12854192	PRJEB50582	60.1	NA	NA	NA	pan-susceptible	L4	L4.3/LAM	Male	45	HIV-	16.09.14	0	1
G43063	SAMEA12855042	PRJEB50582	64.72	NA	NA	NA	pan-susceptible	L4	L4.2/Ural	Male	73	HIV-	05.03.14	0	1
G43064	SAMEA12853192	PRJEB50582	54.36	NA	NA	NA	pan-susceptible	L2	Central_Asia	Male	34	HIV-	27.08.14	0	1
G43065	SAMEA12854733	PRJEB50582	74.7	NA	NA	NA	pan-susceptible	L2	Central_Asia	Male	57	NA	17.09.14	0	0
G43066	SAMEA12852975	PRJEB50582	65.46	NA	NA	NA	pan-susceptible	L4	L4.1.2/Harlem	Male	32	NA	24.07.14	0	0
G43067	SAMEA12854076	PRJEB50582	53.06	NA	NA	NA	pan-susceptible	L2	Central_Asia	Female	43	HIV-	02.10.14	0	1
G43068	SAMEA12855106	PRJEB50582	55.29	NA	NA	NA	pan-susceptible	L4	L4.1.2/Harlem	Female	79	HIV-	20.08.14	0	1
G43069	SAMEA12855299	PRJEB50582	56.73	NA	NA	NA	pan-susceptible	L4	L4.1.2/Harlem	NA	NA	NA	05.08.14	0	0
G43070	SAMEA12855147	PRJEB50582	64.34	NA	NA	NA	pan-susceptible	L4	L4.10/PGG3	Male	84	NA	16.10.14	0	0
G43071	SAMEA12851245	PRJEB50582	57.6	NA	NA	NA	pan-susceptible	L4	L4.3/LAM	Female	12	HIV-	26.02.14	0	1
G43072	SAMEA12855359	PRJEB50582	63.31	NA	NA	NA	pan-susceptible	L4	L4.1.2/Harlem	NA	NA	NA	02.09.14	0	0
G43073	SAMEA12853789	PRJEB50582	83.82	NA	NA	NA	pan-susceptible	L2	Central_Asia	Male	40	HIV-	18.09.14	0	1
G43074	SAMEA12851702	PRJEB50582	30.47	NA	NA	NA	pan-susceptible	L4	L4.10/PGG3	Male	20	HIV-	13.08.14	0	1
G43075	SAMEA12853068	PRJEB50582	58.37	NA	NA	NA	pan-susceptible	L2	Europe_Russia_W148_Outbreak	Female	33	NA	18.09.14	0	0
G43076	SAMEA12854150	PRJEB50582	60.02	NA	NA	NA	pan-susceptible	L4	L4.10/PGG3	Male	44	HIV-	04.09.14	0	1
G43077	SAMEA12853892	PRJEB50582	65.11	NA	NA	NA	pan-susceptible	L2	Central_Asia	Male	41	NA	15.08.14	0	0
G43079	SAMEA12852050	PRJEB50582	58.93	NA	NA	NA	pan-susceptible	L4	L4.2/Ural	Male	24	NA	19.05.14	0	0
G43080	SAMEA12853311	PRJEB50582	57.14	NA	NA	NA	pan-susceptible	L4	L4.1.2/Harlem	Male	35	HIV-	02.09.14	0	1
G43082	SAMEA12853580	PRJEB50582	62.76	NA	NA	NA	pan-susceptible	L2	Central_Asia	Male	38	NA	05.09.14	0	0
G43083	SAMEA12852449	PRJEB50582	69.74	NA	NA	NA	pan-susceptible	L4	L4.3/LAM	Male	27	HIV-	03.10.14	1	1
G43084	SAMEA12854889	PRJEB50582	59.44	NA	NA	NA	pan-susceptible	L4	L4.10/PGG3	Male	62	HIV-	31.07.14	0	1
G43085	SAMEA12852575	PRJEB50582	70.92	NA	NA	NA	pan-susceptible	L4	L4.10/PGG3	Female	28	NA	15.08.14	0	0
G43086	SAMEA12851598	PRJEB50582	55.57	NA	NA	NA	pan-susceptible	L4	L4.1.2/Harlem	Male	19	HIV-	22.09.14	1	1
G43087	SAMEA12852699	PRJEB50582	54.82	NA	NA	NA	pan-susceptible	L4	L4.10/PGG3	Male	29	NA	27.06.14	1	0
G43088	SAMEA12854389	PRJEB50582	55.8	NA	NA	NA	pan-susceptible	L4	L4.10/PGG3	Male	49	HIV-	05.09.14	0	1
G43089	SAMEA12852751	PRJEB50582	64.87	NA	NA	NA	pan-susceptible	L4	L4.2/Ural	Male	30	HIV-	24.09.14	0	1
G43090	SAMEA12852275	PRJEB50582	47.48	NA	NA	NA	pan-susceptible	L4	L4.3/LAM	Female	26	HIV-	12.08.14	0	1
G43091	SAMEA12853287	PRJEB50582	58.14	NA	NA	NA	pan-susceptible	L2	Central_Asia	Female	35	HIV-	15.10.14	0	1
G43093	SAMEA12854980	PRJEB50582	61.51	NA	NA	NA	pan-susceptible	L4	L4.10/PGG3	Female	67	NA	04.09.14	0	0
G43094	SAMEA12854386	PRJEB50582	58.06	NA	NA	NA	pan-susceptible	L4	L4.10/PGG3	Male	49	HIV-	30.10.14	1	1
G43095	SAMEA12855068	PRJEB50582	57.02	NA	NA	NA	pan-susceptible	L4	L4.10/PGG3	Female	75	HIV-	10.07.14	0	1
G43096	SAMEA12852772	PRJEB50582	54.73	NA	NA	NA	pan-susceptible	L4	L4.1.2/Harlem	Female	30	NA	25.08.14	0	0
G43097	SAMEA12854655	PRJEB50582	49.19	NA	NA	NA	pan-susceptible	L2	Central_Asia	Male	55	HIV-	15.09.14	0	1
G43098	SAMEA12854400	PRJEB50582	51.39	NA	NA	NA	pan-susceptible	L4	L4.10/PGG3	Male	50	HIV-	14.08.14	0	1
G43099	SAMEA12855257	PRJEB50582	50.87	NA	NA	NA	pan-susceptible	L2	Central_Asia	NA	NA	NA	25.06.14	0	0
G43100	SAMEA12854199	PRJEB50582	48.26	NA	NA	NA	pan-susceptible	L4	L4.10/PGG3	Female	45	HIV-	20.08.14	1	1
G43101	SAMEA12852547	PRJEB50582	55.01	NA	NA	NA	pan-susceptible	L4	L4.3/LAM	Male	28	NA	12.09.14	0	0
G43102	SAMEA12854636	PRJEB50582	48.29	NA	NA	NA	pan-susceptible	L4	L4.3/LAM	Male	54	HIV-	27.06.14	1	1
G43103	SAMEA12855152	PRJEB50582	48.5	NA	NA	NA	pan-susceptible	L4	L4.2/Ural	Female	86	NA	07.08.14	0	0
G43104	SAMEA12854368	PRJEB50582	60.71	NA	NA	NA	pan-susceptible	L4	L4.1.2/Harlem	Male	49	HIV-	08.09.14	0	1
G43105	SAMEA12854020	PRJEB50582	62.98	NA	NA	NA	pan-susceptible	L4	L4.10/PGG3	Male	42	NA	26.09.14	0	0
G43106	SAMEA12852171	PRJEB50582	49.1	NA	NA	NA	pan-susceptible	L4	L4.3/LAM	Male	25	NA	14.08.14	0	0
G43107	SAMEA12852957	PRJEB50582	48.15	NA	NA	NA	pan-susceptible	L3	L3	Male	32	HIV-	27.06.14	NA	0
G43108	SAMEA12853134	PRJEB50582	50.39	NA	NA	NA	pan-susceptible	L4	L4.2/Ural	Male	33	HIV-	08.09.14	0	1
G43109	SAMEA12852463	PRJEB50582	59.24	NA	NA	NA	pan-susceptible	L4	L4.10/PGG3	Male	27	NA	04.09.14	0	0
G43110	SAMEA12854191	PRJEB50582	46.33	NA	NA	NA	pan-susceptible	L4	L4.3/LAM	Female	45	HIV-	11.07.14	0	1
G43111	SAMEA12855228	PRJEB50582	58.18	NA	NA	NA	pan-susceptible	L2	Central_Asia	NA	NA	NA	07.08.14	0	0
G43112	SAMEA12853929	PRJEB50582	77.72	NA	NA	NA	pan-susceptible	L4	L4.3/LAM	Female	41	NA	09.09.14	0	0
G43113	SAMEA12851012	PRJEB50582	65.88	NA	NA	NA	pan-susceptible	L2	Central_Asia	Male	48	HIV-	15.09.14	0	1
G43114	SAMEA12854450	PRJEB50582	71.48	NA	NA	NA	pan-susceptible	L2	Central_Asia	Female	51	HIV-	16.09.14	0	1
G43115	SAMEA12854907	PRJEB50582	60.74	NA	NA	NA	pan-susceptible	L4	L4.10/PGG3	Male	63	HIV-	10.07.14	0	1
G43116	SAMEA12855090	PRJEB50582	59.13	NA	NA	NA	pan-susceptible	L4	L4.1.2/Harlem	Male	77	NA	20.08.14	0	0
G43117	SAMEA12851047	PRJEB50582	51.63	NA	NA	NA	pan-susceptible	L2	Central_Asia	Male	51	HIV-	19.08.14	0	1
G43118	SAMEA12852433	PRJEB50582	69.24	NA	NA	NA	pan-susceptible	L4	L4.3/LAM	Female	27	HIV-	16.07.14	0	1
G43119	SAMEA12854170	PRJEB50582	64.35	NA	NA	NA	pan-susceptible	L4	L4.2/Ural	Male	45	NA	17.07.14	0	0
G43120	SAMEA12853931	PRJEB50582	55.49	NA	NA	NA	pan-susceptible	L4	L4.1.2/Harlem	Male	41	NA	29.08.14	0	0
G43121	SAMEA12855412	PRJEB50582	62.02	NA	NA	NA	pan-susceptible	L4	L4.2/Ural	NA	NA	NA	12.03.14	0	0
G43122	SAMEA12854975	PRJEB50582	100.13	NA	NA	NA	pan-susceptible	L4	L4.1.2/Harlem	Male	67	HIV-	17.09.14	0	1
G43123	SAMEA12853460	PRJEB50582	79.72	NA	NA	NA	pan-susceptible	L4	L4.10/PGG3	Male	36	NA	10.07.14	0	0
G43124	SAMEA12854530	PRJEB50582	59.62	NA	NA	NA	pan-susceptible	L4	L4.3/LAM	Male	52	NA	29.07.14	0	0
G43125	SAMEA12854629	PRJEB50582	61.6	NA	NA	NA	pan-susceptible	L4	L4.3/LAM	Female	54	NA	16.07.14	0	0
G43126	SAMEA12853858	PRJEB50582	67.26	NA	NA	NA	pan-susceptible	L4	L4.3/LAM	Male	40	NA	23.07.14	0	0
G43127	SAMEA12853735	PRJEB50582	63.28	NA	NA	NA	pan-susceptible	L4	L4.1.2/Harlem	Female	39	HIV-	14.08.14	0	1
G43128	SAMEA12854375	PRJEB50582	63.95	NA	NA	NA	pan-susceptible	L4	L4.3/LAM	Female	49	NA	01.09.14	0	0
G43129	SAMEA12855442	PRJEB50582	67.04	NA	NA	NA	pan-susceptible	L4	L4.3/LAM	NA	NA	NA	07.04.14	0	0
G43130	SAMEA12855243	PRJEB50582	63.51	NA	NA	NA	pan-susceptible	L2	Central_Asia	NA	NA	NA	18.09.14	0	0
G43131	SAMEA12854176	PRJEB50582	58.76	NA	NA	NA	pan-susceptible	L4	L4.1.2/Harlem	Female	45	NA	04.09.14	0	0
G43132	SAMEA12854099	PRJEB50582	57.23	NA	NA	NA	pan-susceptible	L4	L4.3/LAM	Male	43	HIV-	14.08.14	0	1
G43133	SAMEA12854745	PRJEB50582	65.74	NA	NA	NA	pan-susceptible	L4	L4.3/LAM	Male	57	HIV-	11.09.14	0	1
G43134	SAMEA12852067	PRJEB50582	66.51	NA	NA	NA	pan-susceptible	L4	L4.10/PGG3	Male	24	NA	28.07.14	0	0
G43135	SAMEA12852316	PRJEB50582	65.76	NA	NA	NA	pan-susceptible	L4	L4.1.2/Harlem	Female	26	HIV-	20.08.14	0	1
G43136	SAMEA12855168	PRJEB50582	41.45	NA	NA	NA	pan-susceptible	L1	L1	NA	NA	NA	09.10.14	NA	0
G43137	SAMEA12854663	PRJEB50582	82.6	NA	NA	NA	pan-susceptible	L4	L4	Male	55	HIV-	11.11.14	0	1
G43138	SAMEA12852944	PRJEB50582	72.69	NA	NA	NA	pan-susceptible	L2	Central_Asia	Male	32	HIV-	29.10.14	0	1
G43139	SAMEA12853613	PRJEB50582	45.95	NA	NA	NA	pan-susceptible	L4	L4.2/Ural	Female	38	HIV-	17.11.14	0	1
G43140	SAMEA12854491	PRJEB50582	79.01	NA	NA	NA	pan-susceptible	L2	CladeA	Male	52	HIV-	22.10.14	0	1
G43141	SAMEA12855060	PRJEB50582	59.49	NA	NA	NA	pan-susceptible	L4	L4.3/LAM	Male	74	HIV-	15.10.14	0	1
G43142	SAMEA12851725	PRJEB50582	80.21	NA	NA	NA	pan-susceptible	L2	Central_Asia	Male	21	HIV-	07.08.14	0	1
G43143	SAMEA12850844	PRJEB50582	53.91	NA	NA	NA	pan-susceptible	L2	Central_Asia	Male	28	HIV-	11.09.14	0	1
G43144	SAMEA12852263	PRJEB50582	51.21	NA	NA	NA	pan-susceptible	L2	Central_Asia	Male	26	HIV-	17.10.14	0	1
G43145	SAMEA12854140	PRJEB50582	55.23	NA	NA	NA	pan-susceptible	L4	L4.1.2/Harlem	Male	44	NA	06.11.14	0	0
G43146	SAMEA12853215	PRJEB50582	64.04	NA	NA	NA	pan-susceptible	L4	L4.3/LAM	Male	34	HIV-	06.11.14	0	1
G43147	SAMEA12850698	PRJEB39561	60.92	rpoC_Rv0668-p.Val483Ala	S450L	S450L	MDR compensated	L2	CladeA	Male	33	NA	03.12.14	0	0
G43148	SAMEA12851195	PRJEB50582	86.37	NA	NA	NA	pan-susceptible	L2	Central_Asia	Male	64	NA	23.09.14	0	0
G43149	SAMEA12854990	PRJEB50582	70.4	NA	NA	NA	pan-susceptible	L4	L4.2/Ural	Male	68	NA	19.11.14	0	0
G43150	SAMEA12854641	PRJEB50582	80.47	NA	NA	NA	pan-susceptible	L4	L4.10/PGG3	Male	54	NA	18.08.14	0	0
G43151	SAMEA12855318	PRJEB50582	67.61	NA	NA	NA	pan-susceptible	L4	L4.2/Ural	NA	NA	NA	15.09.14	0	0
G43152	SAMEA12852285	PRJEB50582	71.96	NA	NA	NA	pan-susceptible	L4	L4.1.2/Harlem	Male	26	HIV-	20.10.14	0	1
G43153	SAMEA12850970	PRJEB50582	65.87	NA	NA	NA	pan-susceptible	L4	L4.2/Ural	Male	43	HIV-	06.11.14	0	1
G43154	SAMEA12854700	PRJEB50582	96.54	NA	NA	NA	pan-susceptible	L4	L4.2/Ural	Male	56	HIV-	25.11.14	0	1
G43155	SAMEA12851897	PRJEB50582	67.55	NA	NA	NA	pan-susceptible	L2	Central_Asia	Female	23	NA	08.12.14	0	0
G43156	SAMEA12854699	PRJEB50582	73.94	NA	NA	NA	pan-susceptible	L4	L4.1.2/Harlem	Male	56	HIV-	20.11.14	0	1
G43157	SAMEA12852987	PRJEB50582	55.15	NA	NA	NA	pan-susceptible	L4	L4.1.2/Harlem	Male	32	NA	21.11.14	0	0
G43158	SAMEA12852065	PRJEB50582	69.4	NA	NA	NA	pan-susceptible	L4	L4.3/LAM	Female	24	NA	25.08.14	1	0
G43159	SAMEA12853539	PRJEB50582	53.85	NA	NA	NA	pan-susceptible	L4	L4.1.2/Harlem	Male	37	NA	18.09.14	0	0
G43161	SAMEA12853973	PRJEB50582	62.74	NA	NA	NA	pan-susceptible	L4	L4.10/PGG3	Male	41	HIV-	14.11.14	0	1
G43162	SAMEA12853496	PRJEB50582	71.94	NA	NA	NA	pan-susceptible	L2	Central_Asia	Male	37	HIV-	25.11.14	0	1
G43163	SAMEA12851959	PRJEB50582	74.3	NA	NA	NA	pan-susceptible	L4	L4.10/PGG3	Male	23	HIV-	10.12.14	0	1
G43164	SAMEA12853046	PRJEB50582	76.1	NA	NA	NA	pan-susceptible	L4	L4.10/PGG3	Male	32	HIV-	29.09.14	0	1
G43165	SAMEA12853315	PRJEB50582	84.43	NA	NA	NA	pan-susceptible	L4	L4.3/LAM	Male	35	HIV-	15.10.14	0	1
G43166	SAMEA12852644	PRJEB50582	84.73	NA	NA	NA	pan-susceptible	L4	L4.1.2/Harlem	Female	29	HIV-	29.08.14	0	1
G43167	SAMEA12854195	PRJEB50582	73.13	NA	NA	NA	pan-susceptible	L4	L4.2/Ural	Female	45	NA	24.09.14	0	0
G43168	SAMEA12853266	PRJEB50582	62.29	NA	NA	NA	pan-susceptible	L4	L4.10/PGG3	Male	34	HIV-	22.10.14	0	1
G43169	SAMEA12855283	PRJEB50582	30.86	NA	NA	NA	pan-susceptible	L2	Central_Asia	NA	NA	NA	14.08.14	0	0
G43170	SAMEA12854927	PRJEB50582	47.96	NA	NA	NA	pan-susceptible	L4	L4.10/PGG3	Male	64	HIV-	21.11.14	0	1
G43171	SAMEA12851575	PRJEB50582	54.2	NA	NA	NA	pan-susceptible	L4	L4.3/LAM	Male	19	HIV-	03.12.14	0	1
G43172	SAMEA12852890	PRJEB50582	37.9	NA	NA	NA	pan-susceptible	L4	L4.4/Vietnam	Male	31	HIV-	21.10.14	NA	0
G43173	SAMEA12854708	PRJEB50582	72.05	NA	NA	NA	pan-susceptible	L4	L4.10/PGG3	Male	56	NA	08.10.14	0	0
G43174	SAMEA12854648	PRJEB50582	51.45	NA	NA	NA	pan-susceptible	L2	Central_Asia	Male	55	HIV-	09.10.14	0	1
G43175	SAMEA12854586	PRJEB50582	68.23	NA	NA	NA	pan-susceptible	L2	Central_Asia	Male	54	NA	02.10.14	0	0
G43176	SAMEA12855216	PRJEB50582	92.36	NA	NA	NA	pan-susceptible	L2	Central_Asia	NA	NA	NA	28.10.14	0	0
G43177	SAMEA12851073	PRJEB50582	61.88	NA	NA	NA	pan-susceptible	L2	Central_Asia	Male	53	NA	03.09.14	0	0
G43178	SAMEA12850910	PRJEB50582	96.24	NA	NA	NA	pan-susceptible	L2	Central_Asia	Male	38	NA	11.12.14	0	0
G43179	SAMEA12854516	PRJEB50582	62.77	NA	NA	NA	pan-susceptible	L4	L4.2/Ural	Male	52	HIV-	01.12.14	0	1
G43180	SAMEA12855121	PRJEB50582	95.97	NA	NA	NA	pan-susceptible	L4	L4.3/LAM	Female	80	HIV-	22.10.14	0	1
G43181	SAMEA12851675	PRJEB50582	80.47	NA	NA	NA	pan-susceptible	L4	L4.3/LAM	Male	20	NA	01.10.14	0	0
G43182	SAMEA12854950	PRJEB50582	75.91	NA	NA	NA	pan-susceptible	L3	L3	Female	66	HIV-	24.10.14	NA	0
G43183	SAMEA12852447	PRJEB50582	66.35	NA	NA	NA	pan-susceptible	L4	L4	Female	27	NA	07.10.14	NA	0
G43184	SAMEA12852971	PRJEB50582	79.21	NA	NA	NA	pan-susceptible	L4	L4.1.2/Harlem	Male	32	HIV-	03.11.14	0	1
G43185	SAMEA12854259	PRJEB50582	43.91	NA	NA	NA	pan-susceptible	L2	Central_Asia	Male	47	NA	10.09.14	0	0
G43186	SAMEA12852297	PRJEB50582	58.5	NA	NA	NA	pan-susceptible	L4	L4.2/Ural	Male	26	NA	01.10.14	0	0
G43187	SAMEA12854478	PRJEB50582	46.01	NA	NA	NA	pan-susceptible	L4	L4.10/PGG3	Male	51	HIV-	05.12.14	0	1
G43188	SAMEA12852169	PRJEB50582	59.87	NA	NA	NA	pan-susceptible	L4	L4.2/Ural	Male	25	HIV-	03.12.14	0	1
G43189	SAMEA12854747	PRJEB50582	72.1	NA	NA	NA	pan-susceptible	L4	L4.3/LAM	Male	57	HIV-	16.10.14	0	1
G43190	SAMEA12851982	PRJEB50582	69.83	NA	NA	NA	pan-susceptible	L4	L4.10/PGG3	Female	23	HIV-	27.10.14	0	1
G43191	SAMEA12852411	PRJEB50582	46.26	NA	NA	NA	pan-susceptible	L4	L4.1.2/Harlem	Female	27	HIV-	13.10.14	0	1
G43192	SAMEA12852951	PRJEB50582	51.02	NA	NA	NA	pan-susceptible	L2	Central_Asia	Male	32	HIV-	05.11.14	0	1
G43193	SAMEA12854274	PRJEB50582	70.73	NA	NA	NA	pan-susceptible	L4	L4.10/PGG3	Male	47	NA	29.10.14	0	0
G43194	SAMEA12853866	PRJEB50582	63.62	NA	NA	NA	pan-susceptible	L4	L4.10/PGG3	Male	40	HIV-	15.10.14	0	1
G43195	SAMEA12854282	PRJEB50582	58.29	NA	NA	NA	pan-susceptible	L4	L4.10/PGG3	Female	47	HIV-	08.12.14	0	1
G43196	SAMEA12854200	PRJEB50582	74.06	NA	NA	NA	pan-susceptible	L4	L4.10/PGG3	Male	45	HIV-	24.09.14	0	1
G43197	SAMEA12851943	PRJEB50582	60.06	NA	NA	NA	pan-susceptible	L4	L4.3/LAM	Male	23	NA	09.12.14	0	0
G43198	SAMEA12853666	PRJEB50582	62.28	NA	NA	NA	pan-susceptible	L4	L4.10/PGG3	Male	38	HIV-	25.09.14	1	1
G43199	SAMEA12854780	PRJEB50582	56.25	NA	NA	NA	pan-susceptible	L4	L4.2/Ural	Male	58	NA	16.10.14	1	0
G43200	SAMEA12852155	PRJEB50582	61.01	NA	NA	NA	pan-susceptible	L4	L4.3/LAM	Male	25	HIV-	06.11.14	0	1
G43201	SAMEA12853180	PRJEB50582	63.16	NA	NA	NA	pan-susceptible	L4	L4.10/PGG3	Male	33	HIV-	27.10.14	0	1
G43202	SAMEA12851487	PRJEB50582	47.17	NA	NA	NA	pan-susceptible	L2	Central_Asia	Female	18	HIV-	16.09.14	0	1
G43203	SAMEA12851305	PRJEB50582	45.42	NA	NA	NA	pan-susceptible	L4	L4.10/PGG3	Female	14	HIV-	25.12.14	0	1
G43204	SAMEA12851920	PRJEB50582	46.98	NA	NA	NA	pan-susceptible	L2	Central_Asia	Male	23	HIV-	27.11.14	0	1
G43205	SAMEA12852656	PRJEB50582	54.88	NA	NA	NA	pan-susceptible	L4	L4.3/LAM	Male	29	HIV-	28.11.14	0	1
G43206	SAMEA12854409	PRJEB50582	61.6	NA	NA	NA	pan-susceptible	L4	L4.2/Ural	Male	50	HIV-	17.11.14	1	1
G43207	SAMEA12852038	PRJEB50582	62.92	NA	NA	NA	pan-susceptible	L4	L4.3/LAM	Female	24	HIV-	22.10.14	0	1
G43208	SAMEA12853486	PRJEB50582	61.21	NA	NA	NA	pan-susceptible	L2	Central_Asia	Male	37	NA	12.11.14	0	0
G43209	SAMEA12852652	PRJEB50582	73.04	NA	NA	NA	pan-susceptible	L4	L4.2/Ural	Female	29	HIV-	10.11.14	1	1
G43210	SAMEA12852232	PRJEB50582	71.82	NA	NA	NA	pan-susceptible	L2	Central_Asia	Male	26	HIV-	14.11.14	0	1
G43211	SAMEA12850850	PRJEB50582	79.6	NA	NA	NA	pan-susceptible	L2	Central_Asia	Male	31	HIV-	16.12.14	0	1
G43212	SAMEA12852423	PRJEB50582	70.05	NA	NA	NA	pan-susceptible	L4	L4.1.2/Harlem	Male	27	HIV-	26.11.14	1	1
G43213	SAMEA12851534	PRJEB50582	86.77	NA	NA	NA	pan-susceptible	L4	L4.10/PGG3	Male	18	HIV-	26.11.14	1	1
G43214	SAMEA12854239	PRJEB50582	84.73	NA	NA	NA	pan-susceptible	L4	L4.10/PGG3	Male	46	HIV-	06.11.14	0	1
G43215	SAMEA12850822	PRJEB50582	77.86	NA	NA	NA	pan-susceptible	L2	Central_Asia	Male	25	HIV-	06.11.14	0	1
G43216	SAMEA12853110	PRJEB50582	64.2	NA	NA	NA	pan-susceptible	L4	L4.10/PGG3	Male	33	NA	13.11.14	0	0
G43217	SAMEA12854286	PRJEB50582	76.34	NA	NA	NA	pan-susceptible	L4	L4.10/PGG3	Female	47	HIV-	23.10.14	0	1
G43218	SAMEA12852420	PRJEB50582	73.23	NA	NA	NA	pan-susceptible	L4	L4.2/Ural	Male	27	NA	28.11.14	0	0
G43219	SAMEA12855181	PRJEB50582	90.73	NA	NA	NA	pan-susceptible	L2	Central_Asia	NA	NA	NA	06.11.14	0	0
G43220	SAMEA12851316	PRJEB50582	86.33	NA	NA	NA	pan-susceptible	L2	Central_Asia	Male	15	NA	26.09.14	0	0
G43221	SAMEA12854967	PRJEB50582	84.19	NA	NA	NA	pan-susceptible	L2	Central_Asia	Male	67	HIV-	23.12.14	0	1
G43222	SAMEA12855467	PRJEB50582	70.22	NA	NA	NA	pan-susceptible	L4	L4.10/PGG3	NA	NA	NA	14.08.14	0	0
G43223	SAMEA12853115	PRJEB50582	64.04	NA	NA	NA	pan-susceptible	L4	L4.10/PGG3	Male	33	HIV-	01.12.14	0	1
G43224	SAMEA12854135	PRJEB50582	81.18	NA	NA	NA	pan-susceptible	L4	L4.3/LAM	Male	44	HIV-	19.11.14	0	1
G43225	SAMEA12854602	PRJEB50582	63.74	NA	NA	NA	pan-susceptible	L4	L4.3/LAM	Male	54	HIV-	11.08.14	0	1
G43226	SAMEA12854072	PRJEB50582	57.57	NA	NA	NA	pan-susceptible	L2	Central_Asia	Female	43	HIV-	17.10.14	0	1
G43227	SAMEA12855186	PRJEB50582	52.66	NA	NA	NA	pan-susceptible	L2	Central_Asia	NA	NA	NA	06.11.14	0	0
G43228	SAMEA12853317	PRJEB50582	59.24	NA	NA	NA	pan-susceptible	L4	L4.2/Ural	Female	35	NA	14.11.14	0	0
G43229	SAMEA12854605	PRJEB50582	67.14	NA	NA	NA	pan-susceptible	L4	L4.1.1/X	Male	54	HIV-	17.10.14	0	1
G43230	SAMEA12854642	PRJEB50582	60.53	NA	NA	NA	pan-susceptible	L4	L4.10/PGG3	Male	54	NA	19.12.13	0	0
G43231	SAMEA12852526	PRJEB50582	61.55	NA	NA	NA	pan-susceptible	L4	L4.2/Ural	Female	28	NA	19.12.14	0	0
G43232	SAMEA12854089	PRJEB50582	62.86	NA	NA	NA	pan-susceptible	L4	L4.1.2/Harlem	Male	43	HIV-	25.12.14	0	1
G43233	SAMEA12855472	PRJEB50582	77.26	NA	NA	NA	pan-susceptible	L4	L4.10/PGG3	NA	NA	NA	29.09.14	0	0
G43234	SAMEA12853484	PRJEB50582	58.34	NA	NA	NA	pan-susceptible	L2	Central_Asia	Male	37	NA	30.12.14	0	0
G43235	SAMEA12855333	PRJEB50582	74.5	NA	NA	NA	pan-susceptible	L4	L4.2/Ural	NA	NA	NA	10.10.14	0	0
G43236	SAMEA12855200	PRJEB50582	55.87	NA	NA	NA	pan-susceptible	L2	Central_Asia	NA	NA	NA	10.11.14	0	0
G43237	SAMEA12855494	PRJEB50582	56.69	NA	NA	NA	pan-susceptible	L4	L4.10/PGG3	NA	NA	NA	24.10.14	0	0
G43238	SAMEA12851972	PRJEB50582	62.25	NA	NA	NA	pan-susceptible	L4	L4.10/PGG3	Male	23	HIV-	30.01.14	1	1
G43239	SAMEA12852487	PRJEB50582	75.13	NA	NA	NA	pan-susceptible	L2	Central_Asia	Male	28	NA	19.12.14	0	0
G43240	SAMEA12854839	PRJEB50582	69.05	NA	NA	NA	pan-susceptible	L4	L4.2/Ural	Male	60	HIV-	25.12.14	0	1
G43241	SAMEA12851805	PRJEB50582	72.43	NA	NA	NA	pan-susceptible	L2	Central_Asia	Male	22	NA	09.10.14	1	0
G43242	SAMEA12854618	PRJEB50582	61.11	NA	NA	NA	pan-susceptible	L4	L4.1.2/Harlem	Male	54	HIV-	14.11.14	0	1
G43243	SAMEA12854145	PRJEB50582	56.04	NA	NA	NA	pan-susceptible	L4	L4.10/PGG3	Male	44	HIV-	10.10.14	0	1
G43244	SAMEA12855434	PRJEB50582	59.06	NA	NA	NA	pan-susceptible	L4	L4.3/LAM	NA	NA	NA	10.11.14	0	0
G43245	SAMEA12855069	PRJEB50582	69.76	NA	NA	NA	pan-susceptible	L4	L4.10/PGG3	Male	75	HIV-	02.10.14	0	1
G43246	SAMEA12854571	PRJEB50582	49.26	NA	NA	NA	pan-susceptible	L4	L4.3/LAM	Male	53	NA	08.10.14	0	0
G43247	SAMEA12855177	PRJEB50582	55.61	NA	NA	NA	pan-susceptible	L2	Central_Asia	NA	NA	NA	22.12.14	0	0
G43248	SAMEA12854912	PRJEB50582	61.58	NA	NA	NA	pan-susceptible	L2	Central_Asia	Male	64	NA	30.12.14	0	0
G43249	SAMEA12854904	PRJEB50582	80.05	NA	NA	NA	pan-susceptible	L4	L4.10/PGG3	Male	63	NA	04.12.14	0	0
G43250	SAMEA12854680	PRJEB50582	54.96	NA	NA	NA	pan-susceptible	L4	L4.10/PGG3	Male	55	HIV-	09.12.14	0	1
G43251	SAMEA12854827	PRJEB50582	74.97	NA	NA	NA	pan-susceptible	L4	L4.10/PGG3	Male	59	HIV-	15.10.14	0	1
G43253	SAMEA12852322	PRJEB50582	71.63	NA	NA	NA	pan-susceptible	L4	L4.3/LAM	Female	26	HIV-	06.10.14	0	1
G43254	SAMEA12855214	PRJEB50582	56.78	NA	NA	NA	pan-susceptible	L2	Central_Asia	NA	NA	NA	17.11.14	0	0
G43255	SAMEA12854378	PRJEB50582	48.6	NA	NA	NA	pan-susceptible	L4	L4.3/LAM	Male	49	NA	29.12.14	0	0
G43256	SAMEA12851430	PRJEB50582	63.23	NA	NA	NA	pan-susceptible	L2	Central_Asia	Female	17	HIV-	24.12.14	0	1
G43257	SAMEA12851015	PRJEB50582	54.06	NA	NA	NA	pan-susceptible	L4	L4.10/PGG3	Male	48	HIV-	20.11.14	0	1
G43259	SAMEA12851287	PRJEB50582	56.77	NA	NA	NA	pan-susceptible	L4	L4.1.2/Harlem	Female	14	HIV-	20.10.14	1	1
G43260	SAMEA12853025	PRJEB50582	61.85	NA	NA	NA	pan-susceptible	L4	L4.3/LAM	Male	32	HIV-	14.11.14	0	1
G43261	SAMEA12854369	PRJEB50582	62.07	NA	NA	NA	pan-susceptible	L4	L4.1.2/Harlem	Male	49	NA	06.10.14	0	0
G43262	SAMEA12855226	PRJEB50582	57.51	NA	NA	NA	pan-susceptible	L2	Central_Asia	NA	NA	NA	20.11.14	0	0
G43263	SAMEA12854415	PRJEB50582	86.46	NA	NA	NA	pan-susceptible	L4	L4.3/LAM	Female	50	HIV-	06.10.14	1	1
G43264	SAMEA12853678	PRJEB50582	32.5	NA	NA	NA	pan-susceptible	L4	L4.10/PGG3	Male	38	HIV-	29.12.14	0	1
G43265	SAMEA12851579	PRJEB50582	54.86	NA	NA	NA	pan-susceptible	L4	L4.2/Ural	Male	19	HIV-	31.12.14	0	1
G43266	SAMEA12852876	PRJEB50582	57.46	NA	NA	NA	pan-susceptible	L4	L4.2/Ural	Male	31	HIV-	18.12.14	0	1
G43267	SAMEA12854433	PRJEB50582	68.62	NA	NA	NA	pan-susceptible	L4	L4.10/PGG3	Male	50	HIV-	20.10.14	0	1
G43268	SAMEA12854616	PRJEB50582	55.34	NA	NA	NA	pan-susceptible	L4	L4.10/PGG3	Male	54	NA	19.11.14	0	0
G43269	SAMEA12851520	PRJEB50582	67.22	NA	NA	NA	pan-susceptible	L4	L4.1.2/Harlem	Female	18	NA	18.12.14	0	0
G43270	SAMEA12853080	PRJEB50582	47.77	NA	NA	NA	pan-susceptible	L2	Central_Asia	Male	33	HIV-	20.11.14	0	1
G43271	SAMEA12851698	PRJEB50582	75.52	NA	NA	NA	pan-susceptible	L4	L4.10/PGG3	Male	20	HIV-	13.10.14	0	1
G43273	SAMEA12851383	PRJEB50582	63.22	NA	NA	NA	pan-susceptible	L2	Central_Asia	Female	16	HIV-	24.11.14	0	1
G43274	SAMEA12853625	PRJEB50582	50.36	NA	NA	NA	pan-susceptible	L4	L4.5/Iran	Female	38	NA	25.12.14	0	0
G43275	SAMEA12854555	PRJEB50582	68.59	NA	NA	NA	pan-susceptible	L4	L4.2/Ural	Male	53	NA	24.10.14	1	0
G43276	SAMEA12855465	PRJEB50582	57.8	NA	NA	NA	pan-susceptible	L4	L4.10/PGG3	NA	NA	NA	19.11.14	0	0
G43277	SAMEA12851692	PRJEB50582	57.37	NA	NA	NA	pan-susceptible	L4	L4.10/PGG3	Female	20	NA	30.12.14	0	0
G43278	SAMEA12855520	PRJEB50582	58.36	NA	NA	NA	pan-susceptible	L4	L4.10/PGG3	NA	NA	NA	26.11.14	1	0
G43279	SAMEA12852343	PRJEB50582	71.43	NA	NA	NA	pan-susceptible	L4	L4.3/LAM	Male	26	HIV-	15.10.14	0	1
G43280	SAMEA12852238	PRJEB50582	57.22	NA	NA	NA	pan-susceptible	L2	Central_Asia	Male	26	HIV-	29.12.14	0	1
G43281	SAMEA12854222	PRJEB50582	68.1	NA	NA	NA	pan-susceptible	L4	L4.2/Ural	Male	46	HIV+	12.11.14	0	1
G43282	SAMEA12852983	PRJEB50582	52.86	NA	NA	NA	pan-susceptible	L4	L4.2/Ural	Male	32	HIV-	16.12.14	0	1
G43283	SAMEA12854248	PRJEB50582	65.91	NA	NA	NA	pan-susceptible	L4	L4.10/PGG3	Male	46	HIV-	24.10.14	0	1
G43284	SAMEA12854488	PRJEB50582	55.7	NA	NA	NA	pan-susceptible	L2	Central_Asia	Male	52	NA	15.10.14	0	0
G43285	SAMEA12854421	PRJEB50582	61.56	NA	NA	NA	pan-susceptible	L4	L4.3/LAM	Male	50	HIV-	18.12.13	0	1
G43286	SAMEA12855245	PRJEB50582	46.12	NA	NA	NA	pan-susceptible	L2	Central_Asia	NA	NA	NA	03.12.14	0	0
G43287	SAMEA12852693	PRJEB50582	56.69	NA	NA	NA	pan-susceptible	L4	L4.10/PGG3	Female	29	HIV-	01.10.14	0	1
G43288	SAMEA12854067	PRJEB50582	56.72	NA	NA	NA	pan-susceptible	L4	L4.10/PGG3	Male	42	HIV-	15.01.15	0	1
G43289	SAMEA12855444	PRJEB50582	49.71	NA	NA	NA	pan-susceptible	L4	L4.10/PGG3	NA	NA	NA	16.01.15	0	0
G43290	SAMEA12854356	PRJEB50582	45.7	NA	NA	NA	pan-susceptible	L2	Central_Asia	Male	49	HIV-	18.12.14	0	1
G43291	SAMEA12855399	PRJEB50582	65.87	NA	NA	NA	pan-susceptible	L4	L4.3/LAM	NA	NA	NA	27.10.14	0	0
G43292	SAMEA12855113	PRJEB50582	49.76	NA	NA	NA	pan-susceptible	L4	L4.10/PGG3	Female	79	HIV-	24.10.14	0	1
G43293	SAMEA12854797	PRJEB50582	50.08	NA	NA	NA	pan-susceptible	L4	L4.10/PGG3	Female	58	HIV-	31.12.13	1	1
G43294	SAMEA12855504	PRJEB50582	27.46	NA	NA	NA	pan-susceptible	L4	L4.10/PGG3	NA	NA	NA	08.12.14	0	0
G43295	SAMEA12855137	PRJEB50582	61.75	NA	NA	NA	pan-susceptible	L4	L4.1.1/X	Male	83	HIV-	03.10.14	0	1
G43296	SAMEA12852725	PRJEB50582	47.13	NA	NA	NA	pan-susceptible	L2	Central_Asia	Female	30	HIV-	21.01.15	0	1
G43297	SAMEA12854943	PRJEB50582	42.96	NA	NA	NA	pan-susceptible	L4	L4.3/LAM	Male	65	HIV-	22.12.14	0	1
G43298	SAMEA12851478	PRJEB50582	41.08	NA	NA	NA	pan-susceptible	L4	L4.10/PGG3	Female	17	HIV-	21.01.15	0	1
G43299	SAMEA12851254	PRJEB50582	54.75	NA	NA	NA	pan-susceptible	L2	Central_Asia	Female	13	HIV-	27.10.14	0	1
G43300	SAMEA12853827	PRJEB50582	47.44	NA	NA	NA	pan-susceptible	L4	L4.2/Ural	Female	40	HIV-	20.10.14	0	1
G43301	SAMEA12854911	PRJEB50582	54.01	NA	NA	NA	pan-susceptible	L2	Central_Asia	Male	64	HIV-	22.11.13	0	1
G43302	SAMEA12852384	PRJEB50582	73.68	NA	NA	NA	pan-susceptible	L2	Central_Asia	Male	27	HIV-	09.12.14	0	1
G43303	SAMEA12855213	PRJEB50582	65.27	NA	NA	NA	pan-susceptible	L2	Central_Asia	NA	NA	NA	18.12.14	0	0
G43304	SAMEA12854876	PRJEB50582	64.38	NA	NA	NA	pan-susceptible	L4	L4.2/Ural	Male	61	HIV-	22.01.15	0	1
G43305	SAMEA12854686	PRJEB50582	57.63	NA	NA	NA	pan-susceptible	L2	Central_Asia	Male	56	HIV-	25.11.14	0	1
G43306	SAMEA12854237	PRJEB50582	59.91	NA	NA	NA	pan-susceptible	L4	L4.3/LAM	Male	46	HIV-	11.09.14	0	1
G43307	SAMEA12855505	PRJEB50582	61.06	NA	NA	NA	pan-susceptible	L4	L4.10/PGG3	NA	NA	NA	29.10.14	1	0
G43308	SAMEA12854454	PRJEB50582	69.69	NA	NA	NA	pan-susceptible	L4	L4.2/Ural	Male	51	HIV-	03.11.14	0	1
G43309	SAMEA12851826	PRJEB50582	69.94	NA	NA	NA	pan-susceptible	L2	Central_Asia	Female	22	HIV-	03.12.13	0	1
G43310	SAMEA12853137	PRJEB50582	54.64	NA	NA	NA	pan-susceptible	L4	L4.1.2/Harlem	Female	33	HIV-	10.12.14	0	1
G43311	SAMEA12852542	PRJEB50582	58.26	NA	NA	NA	pan-susceptible	L4	L4.3/LAM	Male	28	HIV-	18.12.14	0	1
G43312	SAMEA12853217	PRJEB50582	79.17	NA	NA	NA	pan-susceptible	L4	L4.3/LAM	Male	34	NA	08.01.15	0	0
G43313	SAMEA12854547	PRJEB50582	59.43	NA	NA	NA	pan-susceptible	L2	Central_Asia	Male	53	NA	15.12.14	0	0
G43314	SAMEA12852173	PRJEB50582	56.37	NA	NA	NA	pan-susceptible	L4	L4.1.2/Harlem	Male	25	HIV-	30.09.14	0	1
G43315	SAMEA12854698	PRJEB50582	65.74	NA	NA	NA	pan-susceptible	L4	L4.5/Iran	Male	56	HIV-	30.10.14	0	1
G43316	SAMEA12854347	PRJEB50582	64.25	NA	NA	NA	pan-susceptible	L2	Central_Asia	Male	49	HIV-	31.10.14	0	1
G43317	SAMEA12853260	PRJEB50582	52.36	NA	NA	NA	pan-susceptible	L4	L4.10/PGG3	Male	34	HIV-	10.12.13	1	1
G43318	SAMEA12854886	PRJEB50582	72.22	NA	NA	NA	pan-susceptible	L4	L4.10/PGG3	Male	62	HIV-	19.12.14	1	1
G43319	SAMEA12852540	PRJEB50582	61.43	NA	NA	NA	pan-susceptible	L4	L4.1.2/Harlem	Female	28	HIV-	18.12.14	0	1
G43320	SAMEA12854979	PRJEB50582	61.25	NA	NA	NA	pan-susceptible	L4	L4.10/PGG3	Male	67	HIV-	05.09.14	0	1
G43321	SAMEA12851399	PRJEB50582	52.63	NA	NA	NA	pan-susceptible	L4	L4.3/LAM	Female	16	HIV-	25.12.14	0	1
G43322	SAMEA12850833	PRJEB50582	48.72	NA	NA	NA	pan-susceptible	L1	L1	Female	27	HIV-	09.10.14	NA	0
G43323	SAMEA12855518	PRJEB50582	55.46	NA	NA	NA	pan-susceptible	L4	L4.10/PGG3	NA	NA	NA	03.11.14	0	0
G43324	SAMEA12852042	PRJEB50582	75.93	NA	NA	NA	pan-susceptible	L4	L4.2/Ural	Female	24	NA	20.10.14	0	0
G43325	SAMEA12852152	PRJEB50582	64.19	NA	NA	NA	pan-susceptible	L4	L4.5/Iran	Female	25	HIV-	17.12.14	0	1
G43326	SAMEA12852870	PRJEB50582	60.54	NA	NA	NA	pan-susceptible	L4	L4.10/PGG3	Male	31	HIV-	05.02.15	1	1
G43327	SAMEA12854670	PRJEB50582	66.08	NA	NA	NA	pan-susceptible	L4	L4.2/Ural	Male	55	HIV-	10.12.14	0	1
G43328	SAMEA12855242	PRJEB50582	73.78	NA	NA	NA	pan-susceptible	L2	Central_Asia	NA	NA	NA	25.11.14	0	0
G43329	SAMEA12852106	PRJEB50582	62.42	NA	NA	NA	pan-susceptible	L2	Central_Asia	Male	25	HIV-	13.01.15	0	1
G43330	SAMEA12855493	PRJEB50582	69.19	NA	NA	NA	pan-susceptible	L4	L4.10/PGG3	NA	NA	NA	NA	NA	0
G43331	SAMEA12855314	PRJEB50582	66.29	NA	NA	NA	pan-susceptible	L4	L4.2/Ural	NA	NA	NA	26.01.15	0	0
G43332	SAMEA12853128	PRJEB50582	69.42	NA	NA	NA	pan-susceptible	L4	L4.1.2/Harlem	Female	33	HIV-	26.11.14	0	1
G43333	SAMEA12854278	PRJEB50582	60.13	NA	NA	NA	pan-susceptible	L4	L4.1.2/Harlem	Male	47	HIV-	14.01.15	0	1
G43334	SAMEA12854786	PRJEB50582	63	NA	NA	NA	pan-susceptible	L4	L4.10/PGG3	Male	58	HIV-	05.02.15	0	1
G43335	SAMEA12852584	PRJEB50582	56.92	NA	NA	NA	pan-susceptible	L4	L4.10/PGG3	Female	28	NA	16.12.14	0	0
G43336	SAMEA12854168	PRJEB50582	71.64	NA	NA	NA	pan-susceptible	L4	L4.2/Ural	Male	45	NA	18.12.14	0	0
G43337	SAMEA12854467	PRJEB50582	54.54	NA	NA	NA	pan-susceptible	L4	L4.3/LAM	Male	51	NA	13.01.15	0	0
G43338	SAMEA12854086	PRJEB50582	64.48	NA	NA	NA	pan-susceptible	L4	L4.2/Ural	Male	43	HIV-	26.12.14	0	1
G43339	SAMEA12854776	PRJEB50582	65.55	NA	NA	NA	pan-susceptible	L4	L4.2/Ural	Male	58	HIV-	27.01.15	0	1
G43340	SAMEA12855204	PRJEB50582	68.34	NA	NA	NA	pan-susceptible	L2	Central_Asia	NA	NA	NA	29.10.14	0	0
G43341	SAMEA12851420	PRJEB50582	59.06	NA	NA	NA	pan-susceptible	L4	L4.10/PGG3	Female	16	NA	10.10.14	0	0
G43342	SAMEA12854503	PRJEB50582	71.36	NA	NA	NA	pan-susceptible	L4	L4.2/Ural	Male	52	HIV-	09.02.15	0	1
G43343	SAMEA12854477	PRJEB50582	60.81	NA	NA	NA	pan-susceptible	L4	L4.10/PGG3	Male	51	NA	17.12.14	0	0
G43344	SAMEA12855198	PRJEB50582	80.89	NA	NA	NA	pan-susceptible	L2	Central_Asia	NA	NA	NA	26.12.14	0	0
G43345	SAMEA12851721	PRJEB50582	56.84	NA	NA	NA	pan-susceptible	L2	Central_Asia	Male	21	HIV-	22.01.15	0	1
G43346	SAMEA12854628	PRJEB50582	66.95	NA	NA	NA	pan-susceptible	L4	L4.3/LAM	Female	54	HIV-	29.01.15	0	1
G43347	SAMEA12851414	PRJEB50582	62.02	NA	NA	NA	pan-susceptible	L4	L4.10/PGG3	Female	16	HIV-	05.02.15	0	1
G43348	SAMEA12855080	PRJEB50582	78.77	NA	NA	NA	pan-susceptible	L4	L4.10/PGG3	Female	76	HIV-	21.10.14	1	1
G43349	SAMEA12852493	PRJEB50582	52.77	NA	NA	NA	pan-susceptible	L2	Central_Asia	Female	28	HIV-	03.11.14	0	1
G43350	SAMEA12855316	PRJEB50582	71.99	NA	NA	NA	pan-susceptible	L4	L4.1.2/Harlem	NA	NA	NA	03.11.14	0	0
G43351	SAMEA12853106	PRJEB50582	59.23	NA	NA	NA	pan-susceptible	L4	L4.2/Ural	Male	33	NA	27.11.14	0	0
G43352	SAMEA12852281	PRJEB50582	59.43	NA	NA	NA	pan-susceptible	L4	L4.1.1/X	Male	26	HIV-	23.10.14	0	1
G43353	SAMEA12855020	PRJEB50582	61.72	NA	NA	NA	pan-susceptible	L4	L4.2/Ural	Male	70	HIV-	24.12.14	0	1
G43354	SAMEA12852914	PRJEB50582	27.48	NA	NA	NA	pan-susceptible	L4	L4.3/LAM	Male	31	HIV-	29.01.15	0	1
G43355	SAMEA12854003	PRJEB50582	59.8	NA	NA	NA	pan-susceptible	L4	L4.2/Ural	Male	42	HIV-	21.01.15	0	1
G43356	SAMEA12854858	PRJEB50582	69.17	NA	NA	NA	pan-susceptible	L4	L4.10/PGG3	Male	60	HIV-	29.12.14	0	1
G43357	SAMEA12851388	PRJEB50582	63.81	NA	NA	NA	pan-susceptible	L4	L4.2/Ural	Female	16	HIV-	10.11.14	0	1
G43358	SAMEA12853998	PRJEB50582	74.23	NA	NA	NA	pan-susceptible	L4	L4.3/LAM	Male	42	HIV-	15.12.14	0	1
G43359	SAMEA12851627	PRJEB50582	30.61	NA	NA	NA	pan-susceptible	L2	Central_Asia	Male	20	NA	24.11.14	0	0
G43360	SAMEA12855061	PRJEB50582	62.14	NA	NA	NA	pan-susceptible	L4	L4.10/PGG3	Female	74	HIV-	14.01.15	1	1
G43361	SAMEA12854160	PRJEB50582	40.58	NA	NA	NA	pan-susceptible	L2	Central_Asia	Male	45	NA	29.12.14	0	0
G43362	SAMEA12854453	PRJEB50582	89.86	NA	NA	NA	pan-susceptible	L4	L4.2/Ural	Male	51	HIV-	03.02.15	0	1
G43363	SAMEA12854260	PRJEB50582	59.32	NA	NA	NA	pan-susceptible	L2	Central_Asia	Male	47	HIV-	21.01.15	0	1
G43364	SAMEA12851511	PRJEB50582	71.29	NA	NA	NA	pan-susceptible	L4	L4.3/LAM	Female	18	HIV-	08.01.15	0	1
G43365	SAMEA12855326	PRJEB50582	61.21	NA	NA	NA	pan-susceptible	L4	L4.2/Ural	NA	NA	NA	14.11.14	0	0
G43366	SAMEA12853272	PRJEB50582	71.45	NA	NA	NA	pan-susceptible	L2	Central_Asia	Male	35	HIV-	23.02.15	0	1
G43367	SAMEA12855311	PRJEB50582	66.87	NA	NA	NA	pan-susceptible	L4	L4.3/LAM	NA	NA	NA	15.01.14	0	0
G43368	SAMEA12855440	PRJEB50582	69.7	NA	NA	NA	pan-susceptible	L4	L4.3/LAM	NA	NA	NA	15.09.14	0	0
G43369	SAMEA12853915	PRJEB50582	54.76	NA	NA	NA	pan-susceptible	L4	L4.1.2/Harlem	Male	41	NA	29.12.14	0	0
G43370	SAMEA12851925	PRJEB50582	72.18	NA	NA	NA	pan-susceptible	L2	Central_Asia	Female	23	HIV-	26.01.15	0	1
G43371	SAMEA12854306	PRJEB50582	58.21	NA	NA	NA	pan-susceptible	L4	L4.10/PGG3	Female	47	NA	04.02.15	0	0
G43372	SAMEA12854996	PRJEB50582	64.61	NA	NA	NA	pan-susceptible	L4	L4.10/PGG3	Male	68	HIV-	08.01.15	1	1
G43373	SAMEA12854062	PRJEB50582	62.81	NA	NA	NA	pan-susceptible	L4	L4.10/PGG3	Male	42	HIV-	17.10.14	0	1
G43375	SAMEA12851650	PRJEB50582	43.54	NA	NA	NA	pan-susceptible	L2	Central_Asia	Female	20	HIV-	04.02.14	0	1
G43376	SAMEA12855056	PRJEB50582	57.37	NA	NA	NA	pan-susceptible	L4	L4.5/Iran	Female	74	NA	21.10.14	1	0
G43377	SAMEA12853084	PRJEB50582	54.12	NA	NA	NA	pan-susceptible	L2	Central_Asia	Female	33	HIV-	17.12.14	0	1
G43378	SAMEA12851517	PRJEB50582	70.45	NA	NA	NA	pan-susceptible	L4	L4.1.2/Harlem	Male	18	HIV-	21.01.15	1	1
G43379	SAMEA12852071	PRJEB50582	64.7	NA	NA	NA	pan-susceptible	L4	L4.10/PGG3	Male	24	HIV-	26.01.15	0	1
G43380	SAMEA12852727	PRJEB50582	64.38	NA	NA	NA	pan-susceptible	L2	Central_Asia	Male	30	HIV-	08.01.15	0	1
G43381	SAMEA12855143	PRJEB50582	47.77	NA	NA	NA	pan-susceptible	L4	L4.10/PGG3	Female	83	HIV-	03.10.14	0	1
G43382	SAMEA12852910	PRJEB50582	49.04	NA	NA	NA	pan-susceptible	L4	L4.3/LAM	Female	31	NA	17.11.14	0	0
G43383	SAMEA12852939	PRJEB50582	42.61	NA	NA	NA	pan-susceptible	L2	Central_Asia	Female	32	NA	09.01.14	0	0
G43384	SAMEA12851719	PRJEB50582	53.8	NA	NA	NA	pan-susceptible	L2	Central_Asia	Female	21	NA	21.10.14	0	0
G43385	SAMEA12852683	PRJEB50582	46.37	NA	NA	NA	pan-susceptible	L4	L4.3/LAM	Male	29	HIV-	05.01.15	0	1
G43386	SAMEA12852265	PRJEB50582	55.66	NA	NA	NA	pan-susceptible	L2	Central_Asia	Male	26	HIV-	20.01.15	0	1
G43387	SAMEA12851438	PRJEB50582	50.23	NA	NA	NA	pan-susceptible	L2	Central_Asia	Male	17	HIV-	20.01.15	0	1
G43388	SAMEA12852467	PRJEB50582	56.21	NA	NA	NA	pan-susceptible	L4	L4.10/PGG3	Male	27	HIV-	16.01.15	0	1
G43389	SAMEA12854143	PRJEB50582	46.86	NA	NA	NA	pan-susceptible	L4	L4.10/PGG3	Male	44	HIV-	20.01.15	0	1
G43390	SAMEA12851905	PRJEB50582	66.3	NA	NA	NA	pan-susceptible	L2	L2	Male	23	HIV-	03.12.14	NA	0
G43391	SAMEA12852557	PRJEB50582	52.04	NA	NA	NA	pan-susceptible	L4	L4	Female	28	HIV-	06.02.14	NA	0
G43392	SAMEA12855456	PRJEB50582	45.17	NA	NA	NA	pan-susceptible	L4	L4.3/LAM	NA	NA	NA	26.11.14	0	0
G43393	SAMEA12855415	PRJEB50582	39.75	NA	NA	NA	pan-susceptible	L4	L4.5/Iran	NA	NA	NA	26.12.14	0	0
G43394	SAMEA12851824	PRJEB50582	58.58	NA	NA	NA	pan-susceptible	L2	Central_Asia	Female	22	HIV-	23.01.15	0	1
G43395	SAMEA12855079	PRJEB50582	50.63	NA	NA	NA	pan-susceptible	L4	L4.3/LAM	Female	76	HIV-	21.01.15	0	1
G43396	SAMEA12854464	PRJEB50582	57.4	NA	NA	NA	pan-susceptible	L4	L4.1.2/Harlem	Male	51	HIV-	06.01.15	0	1
G43397	SAMEA12852654	PRJEB50582	74.5	NA	NA	NA	pan-susceptible	L4	L4.2/Ural	Male	29	NA	22.01.15	0	0
G43398	SAMEA12855055	PRJEB50582	65.17	NA	NA	NA	pan-susceptible	L4	L4.2/Ural	Female	74	NA	05.12.14	0	0
G43399	SAMEA12854419	PRJEB50582	65.83	NA	NA	NA	pan-susceptible	L4	L4.10/PGG3	Female	50	NA	13.01.14	0	0
G43400	SAMEA12853519	PRJEB50582	74.01	NA	NA	NA	pan-susceptible	L4	L4.10/PGG3	Male	37	HIV-	17.11.14	0	1
G43401	SAMEA12852495	PRJEB50582	61.01	NA	NA	NA	pan-susceptible	L2	Central_Asia	Male	28	NA	23.12.14	0	0
G43402	SAMEA12851513	PRJEB50582	77.46	NA	NA	NA	pan-susceptible	L4	L4.3/LAM	Male	18	HIV-	23.01.15	0	1
G43403	SAMEA12854590	PRJEB50582	67.07	NA	NA	NA	pan-susceptible	L2	Central_Asia	Male	54	NA	16.01.15	0	0
G43404	SAMEA12854064	PRJEB50582	70.85	NA	NA	NA	pan-susceptible	L4	L4.10/PGG3	Male	42	HIV-	31.12.14	0	1
G43405	SAMEA12853903	PRJEB50582	64.12	NA	NA	NA	pan-susceptible	L2	Central_Asia	Male	41	HIV-	02.02.15	0	1
G43406	SAMEA12853631	PRJEB50582	55.32	NA	NA	NA	pan-susceptible	L4	L4.3/LAM	Male	38	HIV-	08.12.14	1	1
G43407	SAMEA12853715	PRJEB50582	72.98	NA	NA	NA	pan-susceptible	L4	L4.10/PGG3	Male	39	HIV-	28.01.14	0	1
G43408	SAMEA12851602	PRJEB50582	63.59	NA	NA	NA	pan-susceptible	L4	L4.10/PGG3	Male	19	NA	06.01.15	0	0
G43409	SAMEA12855393	PRJEB50582	65.17	NA	NA	NA	pan-susceptible	L4	L4.3/LAM	NA	NA	NA	22.12.14	0	0
G43410	SAMEA12851690	PRJEB50582	68.12	NA	NA	NA	pan-susceptible	L4	L4.10/PGG3	Male	20	HIV-	23.01.15	1	1
G43411	SAMEA12852228	PRJEB50582	70.01	NA	NA	NA	pan-susceptible	L2	Central_Asia	Female	26	HIV-	12.01.15	0	1
G43412	SAMEA12854434	PRJEB50582	52.65	NA	NA	NA	pan-susceptible	L4	L4.10/PGG3	Female	50	HIV-	05.02.15	1	1
G43413	SAMEA12854901	PRJEB50582	65.11	NA	NA	NA	pan-susceptible	L4	L4.1.2/Harlem	Male	63	NA	02.02.15	0	0
G43414	SAMEA12854431	PRJEB50582	67.98	NA	NA	NA	pan-susceptible	L4	L4.10/PGG3	Male	50	HIV-	08.12.14	0	1
G43415	SAMEA12853426	PRJEB50582	68.11	NA	NA	NA	pan-susceptible	L4	L4.3/LAM	Male	36	NA	05.11.14	0	0
G43416	SAMEA12854215	PRJEB50582	61.34	NA	NA	NA	pan-susceptible	L2	Central_Asia	Male	46	HIV-	08.01.15	0	1
G43417	SAMEA12854850	PRJEB50582	55.6	NA	NA	NA	pan-susceptible	L4	L4.2/Ural	Male	60	HIV-	19.12.14	0	1
G43418	SAMEA12855098	PRJEB50582	67.27	NA	NA	NA	pan-susceptible	L4	L4.3/LAM	Female	78	HIV-	24.11.14	0	1
G43419	SAMEA12854578	PRJEB50582	64.01	NA	NA	NA	pan-susceptible	L4	L4.10/PGG3	Male	53	NA	29.01.15	0	0
G43420	SAMEA12854840	PRJEB50582	60.8	NA	NA	NA	pan-susceptible	L4	L4.2/Ural	Male	60	HIV-	30.01.15	0	1
G43421	SAMEA12852479	PRJEB50582	55.58	NA	NA	NA	pan-susceptible	L4	L4.10/PGG3	Female	27	HIV-	27.11.14	0	1
G43422	SAMEA12853225	PRJEB50582	66.57	NA	NA	NA	pan-susceptible	L4	L4.2/Ural	Male	34	HIV-	07.04.15	0	1
G43423	SAMEA12852401	PRJEB50582	68.51	NA	NA	NA	pan-susceptible	L3	L3	Male	27	NA	07.10.14	NA	0
G43424	SAMEA12854723	PRJEB50582	55.03	NA	NA	NA	pan-susceptible	L4	L4.10/PGG3	Male	56	HIV-	21.01.15	0	1
G43425	SAMEA12854221	PRJEB50582	68.56	NA	NA	NA	pan-susceptible	L4	L4.2/Ural	Male	46	HIV+	19.11.14	0	1
G43426	SAMEA12851660	PRJEB50582	61.63	NA	NA	NA	pan-susceptible	L4	L4.2/Ural	Male	20	HIV-	26.01.15	0	1
G43427	SAMEA12854988	PRJEB50582	57.34	NA	NA	NA	pan-susceptible	L4	L4.2/Ural	Male	68	HIV-	27.01.15	0	1
G43428	SAMEA12852646	PRJEB50582	60.62	NA	NA	NA	pan-susceptible	L4	L4.2/Ural	Male	29	NA	27.01.15	0	0
G43429	SAMEA12852291	PRJEB50582	59.02	NA	NA	NA	pan-susceptible	L4	L4.1.2/Harlem	Male	26	HIV-	11.02.15	0	1
G43430	SAMEA12852028	PRJEB50582	61.06	NA	NA	NA	pan-susceptible	L4	L4.1.2/Harlem	Male	24	HIV-	14.04.15	0	1
G43431	SAMEA12852185	PRJEB50582	72.11	NA	NA	NA	pan-susceptible	L4	L4.1.2/Harlem	Female	25	NA	28.10.14	0	0
G43432	SAMEA12853911	PRJEB50582	66.24	NA	NA	NA	pan-susceptible	L4	L4.1.2/Harlem	Male	41	HIV-	08.01.15	0	1
G43433	SAMEA12855000	PRJEB50582	63.58	NA	NA	NA	pan-susceptible	L4	L4.10/PGG3	Female	68	HIV-	12.12.14	0	1
G43434	SAMEA12854335	PRJEB50582	62.12	NA	NA	NA	pan-susceptible	L4	L4.3/LAM	Female	48	HIV-	13.02.15	0	1
G43436	SAMEA12855321	PRJEB50582	60.31	NA	NA	NA	pan-susceptible	L4	L4.2/Ural	NA	NA	NA	09.01.14	1	0
G43437	SAMEA12851790	PRJEB50582	63.16	NA	NA	NA	pan-susceptible	L4	L4.10/PGG3	Female	21	HIV-	08.01.15	0	1
G43438	SAMEA12855009	PRJEB50582	60.57	NA	NA	NA	pan-susceptible	L4	L4.3/LAM	Female	69	HIV-	13.02.15	0	1
G43439	SAMEA12855140	PRJEB50582	78.07	NA	NA	NA	pan-susceptible	L4	L4.3/LAM	Female	83	NA	27.10.14	0	0
G43440	SAMEA12854455	PRJEB50582	59.38	NA	NA	NA	pan-susceptible	L4	L4.3/LAM	Male	51	HIV-	06.03.15	1	1
G43441	SAMEA12853232	PRJEB50582	69.24	NA	NA	NA	pan-susceptible	L4	L4.3/LAM	Male	34	NA	19.12.14	1	0
G43442	SAMEA12853890	PRJEB50582	61.91	NA	NA	NA	pan-susceptible	L2	Central_Asia	Male	41	NA	23.02.15	0	0
G43443	SAMEA12854416	PRJEB50582	69.65	NA	NA	NA	pan-susceptible	L4	L4.3/LAM	Male	50	HIV-	03.12.14	0	1
G43444	SAMEA12852774	PRJEB50582	63.51	NA	NA	NA	pan-susceptible	L4	L4.2/Ural	Male	30	NA	09.01.14	0	0
G43445	SAMEA12855197	PRJEB50582	112.27	NA	NA	NA	pan-susceptible	L2	L2	NA	NA	NA	16.01.15	NA	0
G43446	SAMEA12854061	PRJEB50582	71.96	NA	NA	NA	pan-susceptible	L4	L4.3/LAM	Male	42	NA	20.01.15	0	0
G43447	SAMEA12853886	PRJEB50582	58.27	NA	NA	NA	pan-susceptible	L2	Central_Asia	Male	41	HIV-	17.11.14	0	1
G43448	SAMEA12854268	PRJEB50582	62.47	NA	NA	NA	pan-susceptible	L4	L4.3/LAM	Male	47	HIV-	08.05.15	0	1
G43449	SAMEA12853050	PRJEB50582	47.68	NA	NA	NA	pan-susceptible	L4	L4.10/PGG3	Female	32	HIV-	06.02.15	0	1
G43450	SAMEA12854689	PRJEB50582	63.78	NA	NA	NA	pan-susceptible	L2	Central_Asia	Male	56	HIV-	24.02.15	0	1
G43451	SAMEA12855441	PRJEB50582	64.37	NA	NA	NA	pan-susceptible	L4	L4.3/LAM	NA	NA	NA	09.12.14	0	0
G43452	SAMEA12855387	PRJEB50582	60.35	NA	NA	NA	pan-susceptible	L4	L4.3/LAM	NA	NA	NA	10.01.14	0	0
G43453	SAMEA12852475	PRJEB50582	74.91	NA	NA	NA	pan-susceptible	L4	L4.10/PGG3	Female	27	HIV-	23.01.15	0	1
G43454	SAMEA12853778	PRJEB50582	28.84	NA	NA	NA	pan-susceptible	L4	L4.10/PGG3	Male	39	HIV-	23.02.15	0	1
G43455	SAMEA12851547	PRJEB50582	64.22	NA	NA	NA	pan-susceptible	L4	L4.10/PGG3	Female	18	NA	16.02.15	1	0
G43456	SAMEA12852161	PRJEB50582	60.99	NA	NA	NA	pan-susceptible	L4	L4.10/PGG3	Male	25	HIV-	05.05.15	0	1
G43457	SAMEA12853682	PRJEB50582	65.85	NA	NA	NA	pan-susceptible	L4	L4.10/PGG3	Male	38	HIV-	09.02.15	0	1
G43458	SAMEA12855427	PRJEB50582	56.76	NA	NA	NA	pan-susceptible	L4	L4.2/Ural	NA	NA	NA	24.02.15	0	0
G43459	SAMEA12855475	PRJEB50582	64.98	NA	NA	NA	pan-susceptible	L4	L4.10/PGG3	NA	NA	NA	12.12.14	0	0
G43460	SAMEA12853722	PRJEB50582	58.45	NA	NA	NA	pan-susceptible	L4	L4.2/Ural	Female	39	NA	10.01.14	0	0
G43461	SAMEA12853372	PRJEB50582	71.97	NA	NA	NA	pan-susceptible	L2	Central_Asia	Male	36	HIV-	04.02.15	0	1
G43462	SAMEA12853565	PRJEB50582	63.62	NA	NA	NA	pan-susceptible	L4	L4.10/PGG3	Male	37	HIV-	23.02.15	0	1
G43463	SAMEA12854223	PRJEB50582	75.06	NA	NA	NA	pan-susceptible	L4	L4.2/Ural	Male	46	HIV-	13.02.15	0	1
G43464	SAMEA12853122	PRJEB50582	56.04	NA	NA	NA	pan-susceptible	L4	L4.3/LAM	Male	33	HIV-	29.04.15	0	1
G43465	SAMEA12853072	PRJEB50582	74.44	NA	NA	NA	pan-susceptible	L2	Central_Asia	Male	33	HIV-	04.03.15	0	1
G43466	SAMEA12854071	PRJEB50582	59.47	NA	NA	NA	pan-susceptible	L2	Central_Asia	Male	43	HIV+	26.02.15	0	1
G43467	SAMEA12854326	PRJEB50582	60.21	NA	NA	NA	pan-susceptible	L4	L4.1.2/Harlem	Male	48	HIV-	19.12.14	0	1
G43468	SAMEA12855526	PRJEB50582	55.56	NA	NA	NA	pan-susceptible	L4	L4.10/PGG3	NA	NA	NA	24.01.14	0	0
G43470	SAMEA12854058	PRJEB50582	54.97	NA	NA	NA	pan-susceptible	L4	L4.10/PGG3	Female	42	HIV-	27.02.15	1	1
G43471	SAMEA12854300	PRJEB50582	64.16	NA	NA	NA	pan-susceptible	L4	L4.10/PGG3	Male	47	HIV-	10.02.15	0	1
G43472	SAMEA12851658	PRJEB50582	57.14	NA	NA	NA	pan-susceptible	L4	L4.5/Iran	Male	20	HIV-	29.04.15	0	1
G43473	SAMEA12853742	PRJEB50582	64.83	NA	NA	NA	pan-susceptible	L4	L4.1.1/X	Male	39	HIV-	06.03.15	1	1
G43474	SAMEA12855460	PRJEB50582	60.06	NA	NA	NA	pan-susceptible	L4	L4.2/Ural	NA	NA	NA	02.03.15	0	0
G43475	SAMEA12855088	PRJEB50582	57.92	NA	NA	NA	pan-susceptible	L4	L4.2/Ural	Female	77	HIV-	22.12.14	0	1
G43476	SAMEA12855363	PRJEB50582	50.37	NA	NA	NA	pan-susceptible	L4	L4.3/LAM	NA	NA	NA	28.01.14	0	0
G43477	SAMEA12851792	PRJEB50582	48.92	NA	NA	NA	pan-susceptible	L4	L4.10/PGG3	Male	21	HIV-	26.01.15	0	1
G43478	SAMEA12854460	PRJEB50582	59.36	NA	NA	NA	pan-susceptible	L4	L4.3/LAM	Male	51	HIV-	28.01.15	0	1
G43479	SAMEA12853333	PRJEB50582	43.32	NA	NA	NA	pan-susceptible	L4	L4.10/PGG3	Male	35	HIV-	10.02.15	1	1
G43480	SAMEA12853757	PRJEB50582	50.1	NA	NA	NA	pan-susceptible	L4	L4.3/LAM	Male	39	HIV-	14.04.15	0	1
G43481	SAMEA12854004	PRJEB50582	50.95	NA	NA	NA	pan-susceptible	L4	L4.2/Ural	Male	42	HIV-	06.03.15	0	1
G43482	SAMEA12850946	PRJEB50582	40.87	NA	NA	NA	pan-susceptible	L4	L4.10/PGG3	Male	41	HIV-	10.03.15	0	1
G43483	SAMEA12854391	PRJEB50582	56.13	NA	NA	NA	pan-susceptible	L4	L4.10/PGG3	Male	49	HIV-	29.12.14	0	1
G43484	SAMEA12855512	PRJEB50582	32.15	NA	NA	NA	pan-susceptible	L4	L4.10/PGG3	NA	NA	NA	27.10.14	1	0
G43485	SAMEA12854310	PRJEB50582	66.19	NA	NA	NA	pan-susceptible	L2	Central_Asia	Male	48	HIV-	10.02.15	1	1
G43486	SAMEA12852852	PRJEB50582	48.68	NA	NA	NA	pan-susceptible	L3	L3	Male	31	NA	29.01.15	NA	0
G43487	SAMEA12854899	PRJEB50582	47.75	NA	NA	NA	pan-susceptible	L4	L4.1.2/Harlem	Male	63	HIV-	13.01.15	0	1
G43488	SAMEA12854187	PRJEB50582	49.27	NA	NA	NA	pan-susceptible	L4	L4.10/PGG3	Male	45	HIV-	10.03.15	0	1
G43489	SAMEA12851070	PRJEB50582	56.67	NA	NA	NA	pan-susceptible	L2	Central_Asia	Male	53	HIV+	11.03.15	0	1
G43490	SAMEA12855109	PRJEB50582	51.25	NA	NA	NA	pan-susceptible	L4	L4.3/LAM	Female	79	HIV-	10.03.15	0	1
G43491	SAMEA12854855	PRJEB50582	59.33	NA	NA	NA	pan-susceptible	L4	L4.10/PGG3	Male	60	HIV-	08.01.15	0	1
G43492	SAMEA12854138	PRJEB50582	67.66	NA	NA	NA	pan-susceptible	L4	L4.2/Ural	Male	44	NA	31.10.14	0	0
G43493	SAMEA12854677	PRJEB50582	60.82	NA	NA	NA	pan-susceptible	L4	L4.10/PGG3	Male	55	NA	02.02.15	1	0
G43494	SAMEA12850938	PRJEB50582	64.68	NA	NA	NA	pan-susceptible	L2	Central_Asia	Male	41	HIV-	17.04.15	0	1
G43495	SAMEA12855469	PRJEB50582	62.79	NA	NA	NA	pan-susceptible	L4	L4.3/LAM	NA	NA	NA	03.02.15	0	0
G43496	SAMEA12854793	PRJEB50582	64.08	NA	NA	NA	pan-susceptible	L4	L4.10/PGG3	Male	58	HIV-	02.03.15	0	1
G43497	SAMEA12855029	PRJEB50582	59.41	NA	NA	NA	pan-susceptible	L4	L4.10/PGG3	Female	71	HIV-	05.03.15	0	1
G43498	SAMEA12855300	PRJEB50582	66.59	NA	NA	NA	pan-susceptible	L4	L4.2/Ural	NA	NA	NA	16.03.15	0	0
G43499	SAMEA12851847	PRJEB50582	61.46	NA	NA	NA	pan-susceptible	L4	L4.1.2/Harlem	Male	22	HIV-	12.01.15	0	1
G43500	SAMEA12854224	PRJEB50582	59.28	NA	NA	NA	pan-susceptible	L4	L4.1.2/Harlem	Male	46	HIV-	31.10.14	0	1
G43501	SAMEA12853493	PRJEB50582	62.48	NA	NA	NA	pan-susceptible	L2	Asia_Ancestral1	Male	37	HIV-	03.04.15	NA	0
G43502	SAMEA12853718	PRJEB50582	68.53	NA	NA	NA	pan-susceptible	L4	L4.2/Ural	Female	39	HIV-	14.01.15	0	1
G43503	SAMEA12854538	PRJEB50582	63.31	NA	NA	NA	pan-susceptible	L4	L4.10/PGG3	Male	52	NA	26.01.15	0	0
[truncated: 1,963 more rows]
